# Supplementary material for: 4-(4-Bromo­benzyl­ideneamino)-1-(diphenyl­amino­meth­yl)-3-[1-(4-isobutyl­phen­yl)eth­yl]-1H-1,2,4-triazole-5(4H)-thione
Source: Acta Crystallogr Sect E Struct Rep Online. 2008 May 7;64(Pt 6):o1001–2. doi: 10.1107/S1600536808012713 (PMC2961489; doi:10.1107/S1600536808012713)
Supplement: Supplementary file 1 [file e-64-o1001-sup1.cif]

##############################################################################
###                                                                        ###
###        Electronic paper (Acta Crystallographica Section E)             ###
###                                                                        ###
##############################################################################
#                                                                            #
# This CIF contains the data in a paper accepted for publication in Acta     #
# Crystallographica Section E. It conforms to the requirements of Notes      #
# for Authors for Section E, and has been peer reviewed under the auspices   #
# of the IUCr Commission on Journals.                                        #
#                                                                            #
# Full details of the Crystallographic Information File format               #
# are given in the paper "The Crystallographic Information File (CIF):       #
# a New Standard Archive File for Crystallography" by S. R. Hall, F. H.      #
# Allen and I. D. Brown [Acta Cryst. (1991), A47, 655-685].                  #
#                                                                            #
# The current version of the core CIF dictionary is obtainable from          #
# ftp://ftp.iucr.org/pub/cif_core.dic. The current version number is 2.4.    #
#                                                                            #
# Software is freely available for graphical display of the structure(s) in  #
# this CIF.  For information consult the CIF home page http://www.iucr.org/  #
# cif/home.html                                                              #
#                                                                            #
# This file may be used for bona fide research purposes within the           #
# scientific community so long as proper attribution is given to the journal # 
# article from which it was obtained.                                        #
#                                                                            #
##############################################################################
                                             
data_global
_audit_creation_method     'form.cif (version 2.0)'
_journal_data_validation_number     ?
_journal_date_recd_electronic     2008-04-26
_journal_date_accepted     2008-04-30
_journal_name_full     'Acta Crystallographica, Section E'
_journal_year     2008
_journal_volume     64
_journal_issue      6
_journal_page_first     o1001
_journal_page_last     o1002
_journal_paper_category     QO
_journal_coeditor_code     CI2592
_publ_contact_author_name     'Prof. Fun Hoong Kun'
_publ_contact_author_address
;
      X-ray Crystallography Unit
      School of Physics
      Universiti Sains Malaysia
      11800 USM, Penang
      MALAYSIA
;
_publ_contact_author_email     hkfun@usm.my
_publ_contact_author_fax     '604 6579150'
_publ_contact_author_phone     '604 6533652'
_publ_section_title
;\
4-(4-Bromobenzylideneamino)-1-(diphenylaminomethyl)-3-[1-(4-isobutylphenyl)\
ethyl]-1<i>H</i>-1,2,4-triazole-5(4<i>H</i>)-thione
;
loop_
    _publ_author_name
    _publ_author_footnote
    _publ_author_address
    'Hoong-Kun Fun' .
;     X-ray Crystallography Unit
      School of Physics
      Universiti Sains Malaysia
      11800 USM, Penang
      Malaysia
;
    'Samuel Robinson Jebas'
;
     Permanent address :
     Department of Physics,
     Karunya University,
     Karunya Nagar,
     Coimbatore 641 114,
     India.
;
;
      X-ray Crystallography Unit
      School of Physics
      Universiti Sains Malaysia
      11800 USM, Penang
      Malaysia
;
    'Sujith, K.V' .
;
     Department of Studies in Chemistry,
     Mangalore University,
     Mangalagangotri,
     Mangalore 574 199, India
;
    'Patil, P.S' .
;
     Department of Studies in Physics
     Mangalore University
     Mangalagangotri
     Mangalore 574 199
     India
;
    'Kalluraya, B.' .
;
     Department of Studies in Chemistry,
     Mangalore University,
     Mangalagangotri,
     Mangalore 574 199, India
;
    'Dharmaprakash, S.M' .
;
     Department of Studies in Physics
     Mangalore University
     Mangalagangotri
     Mangalore 574 199
     India
;
data_I
_audit_creation_method     SHELXL-97
_chemical_name_systematic
;
4-(4-Bromobenzylideneamino)-1-(diphenylaminomethyl)-3-[1-(4-
isobutylphenyl)ethyl]-1H-1,2,4-triazole-5(4H)-thione
;
_chemical_name_common
;
4-(4-Bromobenzylideneamino)-1-(diphenylaminomethyl)-3-[1-(4-
isobutylphenyl)ethyl]-1H-1,2,4-triazole-5(4H)-thione
;
_chemical_formula_moiety     'C34 H34 Br N5 S'
_chemical_formula_sum     'C34 H34 Br N5 S'
_chemical_formula_iupac     'C34 H34 Br N5 S'
_chemical_formula_weight     624.63
_chemical_melting_point     ?
_symmetry_cell_setting     monoclinic
_symmetry_space_group_name_H-M     'P 21/c'
_symmetry_space_group_name_Hall     '-P 2ybc'
loop_
    _symmetry_equiv_pos_as_xyz
    'x, y, z'
    '-x, y+1/2, -z+1/2'
    '-x, -y, -z'
    'x, -y-1/2, z-1/2'
_cell_length_a     10.96720(10)
_cell_length_b     9.78330(10)
_cell_length_c     28.6210(3)
_cell_angle_alpha     90.00
_cell_angle_beta     105.9660(10)
_cell_angle_gamma     90.00
_cell_volume     2952.44(5)
_cell_formula_units_Z     4
_cell_measurement_reflns_used     8665
_cell_measurement_theta_min     2.21
_cell_measurement_theta_max     29.17
_cell_measurement_temperature     100.00(10)
_exptl_crystal_description     Block
_exptl_crystal_colour     colourless
_exptl_crystal_size_max     0.349
_exptl_crystal_size_mid     0.309
_exptl_crystal_size_min     0.274
_exptl_crystal_density_diffrn     1.405
_exptl_crystal_density_meas     ?
_exptl_crystal_density_method     'not measured'
_exptl_crystal_F_000     1296
_exptl_absorpt_coefficient_mu     1.496
_exptl_absorpt_correction_type     multi-scan
_exptl_absorpt_process_details     '(SADABS; Bruker, 2005)'
_exptl_absorpt_correction_T_min     0.623
_exptl_absorpt_correction_T_max     0.684
_exptl_special_details
;
The data was collected with the Oxford Cyrosystem Cobra low-temperature
attachment.
;
_diffrn_ambient_temperature     100.00(10)
_diffrn_radiation_type     MoK\a
_diffrn_radiation_wavelength     0.71073
_diffrn_radiation_source     'fine-focus sealed tube'
_diffrn_radiation_monochromator     graphite
_diffrn_measurement_device_type     'Bruker SMART APEXII CCD area-detector'
_diffrn_measurement_method     '\f and \w'
_diffrn_detector_area_resol_mean     .
_diffrn_reflns_number     55283
_diffrn_reflns_av_R_equivalents     0.0587
_diffrn_reflns_av_sigmaI/netI     0.0678
_diffrn_reflns_theta_min     1.93
_diffrn_reflns_theta_max     35.39
_diffrn_reflns_theta_full     35.39
_diffrn_measured_fraction_theta_max     0.991
_diffrn_measured_fraction_theta_full     0.991
_diffrn_reflns_limit_h_min     -17
_diffrn_reflns_limit_h_max     17
_diffrn_reflns_limit_k_min     -15
_diffrn_reflns_limit_k_max     15
_diffrn_reflns_limit_l_min     -46
_diffrn_reflns_limit_l_max     46
_diffrn_standards_number     0
_diffrn_standards_interval_count     .
_diffrn_standards_interval_time     .
_diffrn_standards_decay_%     ?
_refine_special_details
;
Refinement of <i>F</i>^2^ against ALL reflections. The weighted <i>R</i>-factor
<i>wR</i> and goodness of fit <i>S</i> are based on <i>F</i>^2^, conventional
<i>R</i>-factors <i>R</i> are based on <i>F</i>, with <i>F</i> set to zero for
negative <i>F</i>^2^. The threshold expression of <i>F</i>^2^ >
\s(<i>F</i>^2^) is used only for calculating <i>R</i>-factors(gt) <i>etc</i>.
and is not relevant to the choice of reflections for refinement.
<i>R</i>-factors based on <i>F</i>^2^ are statistically about twice as large
as those based on <i>F</i>, and <i>R</i>- factors based on ALL data will be
even larger.
;
_reflns_number_total     13248
_reflns_number_gt     7914
_reflns_threshold_expression     I>2\s(I)
_refine_ls_structure_factor_coef     Fsqd
_refine_ls_matrix_type     full
_refine_ls_R_factor_all     0.0958
_refine_ls_R_factor_gt     0.0438
_refine_ls_wR_factor_gt     0.0841
_refine_ls_wR_factor_ref     0.0984
_refine_ls_goodness_of_fit_ref     1.015
_refine_ls_restrained_S_all     1.015
_refine_ls_number_reflns     13248
_refine_ls_number_parameters     372
_refine_ls_number_restraints     0
_refine_ls_hydrogen_treatment     constr
_refine_ls_weighting_scheme     calc
_refine_ls_weighting_details
         'calc w=1/[\s^2^(Fo^2^)+(0.0352P)^2^+0.5449P] where P=(Fo^2^+2Fc^2^)/3'
_atom_sites_solution_hydrogens     geom
_atom_sites_solution_primary     direct
_atom_sites_solution_secondary     difmap
_refine_ls_shift/su_max     0.001
_refine_ls_shift/su_mean     0.000
_refine_diff_density_max     0.462
_refine_diff_density_min     -0.569
_refine_ls_extinction_method     none
_refine_ls_extinction_coef     ?
loop_
    _atom_type_symbol
    _atom_type_description
    _atom_type_scat_dispersion_real
    _atom_type_scat_dispersion_imag
    _atom_type_scat_source
    'C' 'C' 0.0033 0.0016
                         'International Tables Vol C Tables 4.2.6.8 and 6.1.1.4'
    'H' 'H' 0.0000 0.0000
                         'International Tables Vol C Tables 4.2.6.8 and 6.1.1.4'
    'N' 'N' 0.0061 0.0033
                         'International Tables Vol C Tables 4.2.6.8 and 6.1.1.4'
    'S' 'S' 0.1246 0.1234
                         'International Tables Vol C Tables 4.2.6.8 and 6.1.1.4'
    'Br' 'Br' -0.2901 2.4595
                         'International Tables Vol C Tables 4.2.6.8 and 6.1.1.4'
_computing_data_collection     'APEX2 (Bruker, 2005)'
_computing_cell_refinement     'APEX2 (Bruker, 2005)'
_computing_data_reduction     'SAINT (Bruker, 2005)'
_computing_structure_solution     'SHELXTL (Sheldrick, 2008)'
_computing_structure_refinement     'SHELXTL (Sheldrick, 2008)'
_computing_molecular_graphics     'SHELXTL (Sheldrick, 2008)'
_computing_publication_material
;
SHELXTL (Sheldrick, 2008) and PLATON (Spek, 2003)
;
loop_
    _atom_site_type_symbol
    _atom_site_label
    _atom_site_fract_x
    _atom_site_fract_y
    _atom_site_fract_z
    _atom_site_U_iso_or_equiv
    _atom_site_adp_type
    _atom_site_calc_flag
    _atom_site_refinement_flags
    _atom_site_occupancy
    _atom_site_disorder_assembly
    _atom_site_disorder_group
    Br Br1 0.543981(15) -0.004817(17) -0.133261(6) 0.02529(5) Uani d . 1 . .
    S S1 0.15515(5) -0.27622(4) 0.091481(16) 0.02758(10) Uani d . 1 . .
    N N1 0.11707(12) -0.00549(12) 0.06174(4) 0.0177(2) Uani d . 1 . .
    N N2 0.01822(12) 0.07970(13) 0.11283(5) 0.0194(3) Uani d . 1 . .
    N N3 0.05163(13) -0.05530(13) 0.12340(4) 0.0192(3) Uani d . 1 . .
    N N4 0.05997(13) -0.03122(13) 0.20801(5) 0.0213(3) Uani d . 1 . .
    N N5 0.16650(12) 0.00579(12) 0.02217(4) 0.0186(2) Uani d . 1 . .
    C C1 0.11076(15) -0.11338(15) 0.09263(5) 0.0194(3) Uani d . 1 . .
    C C2 0.05841(14) 0.10666(15) 0.07525(5) 0.0176(3) Uani d . 1 . .
    C C3 0.25133(14) -0.08055(15) 0.01851(5) 0.0191(3) Uani d . 1 . .
    H H3A 0.2737 -0.1521 0.0406 0.023 Uiso calc R 1 . .
    C C4 0.31254(14) -0.06601(15) -0.02038(5) 0.0170(3) Uani d . 1 . .
    C C5 0.41316(15) -0.15262(15) -0.02088(5) 0.0193(3) Uani d . 1 . .
    H H5A 0.4342 -0.2231 0.0017 0.023 Uiso calc R 1 . .
    C C6 0.48243(15) -0.13606(15) -0.05424(5) 0.0194(3) Uani d . 1 . .
    H H6A 0.5502 -0.1935 -0.0539 0.023 Uiso calc R 1 . .
    C C7 0.44857(15) -0.03203(15) -0.08809(5) 0.0194(3) Uani d . 1 . .
    C C8 0.34706(15) 0.05398(16) -0.08930(5) 0.0202(3) Uani d . 1 . .
    H H8A 0.3250 0.1224 -0.1127 0.024 Uiso calc R 1 . .
    C C9 0.27910(15) 0.03763(15) -0.05571(5) 0.0195(3) Uani d . 1 . .
    H H9A 0.2111 0.0951 -0.0564 0.023 Uiso calc R 1 . .
    C C10 0.04978(14) 0.24247(15) 0.05043(5) 0.0196(3) Uani d . 1 . .
    H H10A 0.0236 0.2270 0.0152 0.023 Uiso calc R 1 . .
    C C11 0.17723(14) 0.31489(14) 0.06341(5) 0.0181(3) Uani d . 1 . .
    C C12 0.21998(15) 0.37842(15) 0.02736(5) 0.0203(3) Uani d . 1 . .
    H H12A 0.1743 0.3683 -0.0050 0.024 Uiso calc R 1 . .
    C C13 0.32967(16) 0.45656(16) 0.03905(6) 0.0220(3) Uani d . 1 . .
    H H13A 0.3565 0.4979 0.0143 0.026 Uiso calc R 1 . .
    C C14 0.40058(15) 0.47425(15) 0.08733(6) 0.0198(3) Uani d . 1 . .
    C C15 0.35851(15) 0.40810(16) 0.12319(6) 0.0218(3) Uani d . 1 . .
    H H15A 0.4047 0.4170 0.1556 0.026 Uiso calc R 1 . .
    C C16 0.24913(15) 0.32926(16) 0.11149(5) 0.0208(3) Uani d . 1 . .
    H H16A 0.2235 0.2855 0.1361 0.025 Uiso calc R 1 . .
    C C17 -0.05057(16) 0.33197(16) 0.06350(6) 0.0258(3) Uani d . 1 . .
    H H17A -0.1306 0.2851 0.0550 0.039 Uiso calc R 1 . .
    H H17B -0.0586 0.4165 0.0459 0.039 Uiso calc R 1 . .
    H H17C -0.0254 0.3504 0.0978 0.039 Uiso calc R 1 . .
    C C18 0.51856(15) 0.56133(16) 0.09975(6) 0.0228(3) Uani d . 1 . .
    H H18A 0.5288 0.6009 0.1317 0.027 Uiso calc R 1 . .
    H H18B 0.5065 0.6360 0.0766 0.027 Uiso calc R 1 . .
    C C19 0.64115(15) 0.48568(15) 0.09976(5) 0.0193(3) Uani d . 1 . .
    H H19A 0.6274 0.4395 0.0683 0.023 Uiso calc R 1 . .
    C C20 0.74986(16) 0.58645(16) 0.10501(6) 0.0262(3) Uani d . 1 . .
    H H20A 0.7281 0.6517 0.0790 0.039 Uiso calc R 1 . .
    H H20B 0.8250 0.5380 0.1038 0.039 Uiso calc R 1 . .
    H H20C 0.7650 0.6332 0.1356 0.039 Uiso calc R 1 . .
    C C21 0.67544(15) 0.37717(16) 0.13955(6) 0.0227(3) Uani d . 1 . .
    H H21A 0.7493 0.3281 0.1371 0.034 Uiso calc R 1 . .
    H H21B 0.6059 0.3147 0.1357 0.034 Uiso calc R 1 . .
    H H21C 0.6927 0.4204 0.1708 0.034 Uiso calc R 1 . .
    C C22 0.02950(16) -0.12061(16) 0.16644(5) 0.0224(3) Uani d . 1 . .
    H H22A -0.0588 -0.1475 0.1593 0.027 Uiso calc R 1 . .
    H H22B 0.0808 -0.2026 0.1740 0.027 Uiso calc R 1 . .
    C C23 0.18209(15) 0.02413(15) 0.22580(5) 0.0196(3) Uani d . 1 . .
    C C24 0.29008(16) -0.04544(17) 0.22172(6) 0.0227(3) Uani d . 1 . .
    H H24A 0.2821 -0.1297 0.2061 0.027 Uiso calc R 1 . .
    C C25 0.40981(16) 0.01206(17) 0.24111(6) 0.0258(3) Uani d . 1 . .
    H H25A 0.4816 -0.0355 0.2391 0.031 Uiso calc R 1 . .
    C C26 0.42321(16) 0.13885(18) 0.26334(6) 0.0275(4) Uani d . 1 . .
    H H26A 0.5032 0.1768 0.2761 0.033 Uiso calc R 1 . .
    C C27 0.31547(17) 0.20828(17) 0.26626(6) 0.0275(4) Uani d . 1 . .
    H H27A 0.3236 0.2940 0.2808 0.033 Uiso calc R 1 . .
    C C28 0.19685(15) 0.15264(16) 0.24802(6) 0.0231(3) Uani d . 1 . .
    H H28A 0.1258 0.2009 0.2505 0.028 Uiso calc R 1 . .
    C C29 -0.03703(14) 0.00563(15) 0.22995(5) 0.0183(3) Uani d . 1 . .
    C C30 -0.14889(15) 0.06584(17) 0.20375(6) 0.0234(3) Uani d . 1 . .
    H H30A -0.1623 0.0840 0.1708 0.028 Uiso calc R 1 . .
    C C31 -0.24132(15) 0.09931(17) 0.22671(6) 0.0252(3) Uani d . 1 . .
    H H31A -0.3170 0.1389 0.2090 0.030 Uiso calc R 1 . .
    C C32 -0.22099(15) 0.07391(16) 0.27591(6) 0.0238(3) Uani d . 1 . .
    H H32A -0.2830 0.0962 0.2912 0.029 Uiso calc R 1 . .
    C C33 -0.10801(15) 0.01518(15) 0.30232(6) 0.0222(3) Uani d . 1 . .
    H H33A -0.0938 -0.0006 0.3354 0.027 Uiso calc R 1 . .
    C C34 -0.01663(15) -0.01996(15) 0.27969(6) 0.0207(3) Uani d . 1 . .
    H H34A 0.0585 -0.0606 0.2974 0.025 Uiso calc R 1 . .
loop_
    _atom_site_aniso_label
    _atom_site_aniso_U_11
    _atom_site_aniso_U_22
    _atom_site_aniso_U_33
    _atom_site_aniso_U_12
    _atom_site_aniso_U_13
    _atom_site_aniso_U_23
    Br1 0.02348(8) 0.03478(9) 0.01983(7) 0.00250(7) 0.00969(6) 0.00190(7)
    S1 0.0432(3) 0.01778(18) 0.0276(2) 0.00609(17) 0.01949(19) 0.00226(15)
    N1 0.0210(6) 0.0184(6) 0.0148(5) 0.0036(5) 0.0069(5) 0.0005(5)
    N2 0.0205(6) 0.0183(6) 0.0200(6) 0.0040(5) 0.0064(5) 0.0002(5)
    N3 0.0237(6) 0.0183(6) 0.0171(6) 0.0025(5) 0.0079(5) 0.0003(5)
    N4 0.0200(6) 0.0272(7) 0.0181(6) -0.0008(5) 0.0076(5) -0.0047(5)
    N5 0.0207(6) 0.0199(6) 0.0161(5) -0.0001(5) 0.0066(5) -0.0017(5)
    C1 0.0221(7) 0.0199(7) 0.0168(7) 0.0015(6) 0.0067(6) -0.0008(5)
    C2 0.0165(7) 0.0195(7) 0.0168(6) 0.0023(5) 0.0044(6) -0.0018(5)
    C3 0.0225(7) 0.0192(7) 0.0156(6) 0.0008(6) 0.0052(6) 0.0002(5)
    C4 0.0188(7) 0.0173(7) 0.0144(6) -0.0004(5) 0.0037(5) -0.0014(5)
    C5 0.0251(8) 0.0165(7) 0.0160(6) 0.0018(6) 0.0053(6) -0.0006(5)
    C6 0.0208(7) 0.0178(7) 0.0193(7) 0.0025(6) 0.0051(6) -0.0032(5)
    C7 0.0209(7) 0.0231(7) 0.0146(6) -0.0007(6) 0.0056(6) -0.0030(5)
    C8 0.0215(7) 0.0212(7) 0.0170(7) 0.0027(6) 0.0037(6) 0.0018(6)
    C9 0.0197(7) 0.0206(7) 0.0175(7) 0.0033(6) 0.0040(6) -0.0008(5)
    C10 0.0209(7) 0.0191(7) 0.0178(7) 0.0040(6) 0.0036(6) 0.0001(5)
    C11 0.0206(7) 0.0151(6) 0.0191(7) 0.0051(5) 0.0062(6) 0.0004(5)
    C12 0.0242(7) 0.0200(7) 0.0151(6) 0.0052(6) 0.0028(6) 0.0019(5)
    C13 0.0256(8) 0.0210(7) 0.0200(7) 0.0043(6) 0.0075(6) 0.0048(6)
    C14 0.0222(7) 0.0162(7) 0.0212(7) 0.0043(5) 0.0061(6) 0.0011(5)
    C15 0.0239(8) 0.0240(8) 0.0172(7) 0.0031(6) 0.0052(6) -0.0019(6)
    C16 0.0245(8) 0.0220(7) 0.0175(7) 0.0024(6) 0.0088(6) 0.0013(6)
    C17 0.0220(8) 0.0230(8) 0.0317(9) 0.0060(6) 0.0059(7) 0.0004(7)
    C18 0.0265(8) 0.0180(7) 0.0239(8) 0.0008(6) 0.0068(6) 0.0011(6)
    C19 0.0242(7) 0.0185(7) 0.0163(6) -0.0004(6) 0.0074(6) -0.0008(5)
    C20 0.0297(9) 0.0208(8) 0.0320(9) 0.0001(7) 0.0151(7) 0.0009(7)
    C21 0.0251(8) 0.0213(7) 0.0213(7) 0.0005(6) 0.0059(6) 0.0012(6)
    C22 0.0266(8) 0.0234(8) 0.0191(7) -0.0006(6) 0.0099(6) -0.0016(6)
    C23 0.0218(7) 0.0220(8) 0.0164(6) 0.0015(6) 0.0074(6) 0.0027(5)
    C24 0.0265(8) 0.0241(7) 0.0201(7) 0.0031(6) 0.0108(6) 0.0007(6)
    C25 0.0218(7) 0.0350(9) 0.0231(7) 0.0051(7) 0.0106(6) 0.0053(7)
    C26 0.0216(8) 0.0352(9) 0.0270(8) -0.0035(7) 0.0088(7) 0.0029(7)
    C27 0.0297(9) 0.0237(8) 0.0301(9) -0.0030(7) 0.0101(7) 0.0006(7)
    C28 0.0218(7) 0.0215(8) 0.0278(8) 0.0019(6) 0.0102(7) 0.0033(6)
    C29 0.0196(6) 0.0181(7) 0.0179(6) 0.0001(6) 0.0062(5) -0.0011(6)
    C30 0.0260(8) 0.0258(8) 0.0171(7) 0.0016(7) 0.0038(6) 0.0019(6)
    C31 0.0194(7) 0.0266(8) 0.0280(8) 0.0029(6) 0.0035(6) 0.0025(7)
    C32 0.0200(7) 0.0243(8) 0.0299(8) 0.0005(6) 0.0116(6) -0.0030(7)
    C33 0.0254(8) 0.0246(8) 0.0182(7) -0.0008(6) 0.0087(6) 0.0004(6)
    C34 0.0203(7) 0.0231(8) 0.0180(7) 0.0030(6) 0.0042(6) 0.0020(6)
_geom_special_details
;
All e.s.d.'s (except the e.s.d. in the dihedral angle between two l.s. planes)
are estimated using the full covariance matrix. The cell e.s.d.'s are taken
into account individually in the estimation of e.s.d.'s in distances, angles
and torsion angles; correlations between e.s.d.'s in cell parameters are only
used when they are defined by crystal symmetry. An approximate (isotropic)
treatment of cell e.s.d.'s is used for estimating e.s.d.'s involving l.s.
planes.
;
loop_
    _geom_bond_atom_site_label_1
    _geom_bond_atom_site_label_2
    _geom_bond_site_symmetry_2
    _geom_bond_distance
    _geom_bond_publ_flag
    Br1 C7 . 1.8925(16) ?
    S1 C1 . 1.6688(15) ?
    N1 C2 . 1.3800(19) ?
    N1 N5 . 1.3879(18) ?
    N1 C1 . 1.3907(19) ?
    N2 C2 . 1.2968(19) ?
    N2 N3 . 1.3818(18) ?
    N3 C1 . 1.354(2) ?
    N3 C22 . 1.466(2) ?
    N4 C23 . 1.404(2) ?
    N4 C29 . 1.422(2) ?
    N4 C22 . 1.4399(19) ?
    N5 C3 . 1.2821(19) ?
    C2 C10 . 1.497(2) ?
    C3 C4 . 1.456(2) ?
    C3 H3A . 0.93 ?
    C4 C5 . 1.395(2) ?
    C4 C9 . 1.408(2) ?
    C5 C6 . 1.383(2) ?
    C5 H5A . 0.93 ?
    C6 C7 . 1.384(2) ?
    C6 H6A . 0.93 ?
    C7 C8 . 1.388(2) ?
    C8 C9 . 1.378(2) ?
    C8 H8A . 0.93 ?
    C9 H9A . 0.93 ?
    C10 C11 . 1.519(2) ?
    C10 C17 . 1.531(2) ?
    C10 H10A . 0.98 ?
    C11 C12 . 1.392(2) ?
    C11 C16 . 1.392(2) ?
    C12 C13 . 1.386(2) ?
    C12 H12A . 0.93 ?
    C13 C14 . 1.397(2) ?
    C13 H13A . 0.93 ?
    C14 C15 . 1.395(2) ?
    C14 C18 . 1.508(2) ?
    C15 C16 . 1.387(2) ?
    C15 H15A . 0.93 ?
    C16 H16A . 0.93 ?
    C17 H17A . 0.96 ?
    C17 H17B . 0.96 ?
    C17 H17C . 0.96 ?
    C18 C19 . 1.535(2) ?
    C18 H18A . 0.97 ?
    C18 H18B . 0.97 ?
    C19 C20 . 1.522(2) ?
    C19 C21 . 1.526(2) ?
    C19 H19A . 0.98 ?
    C20 H20A . 0.96 ?
    C20 H20B . 0.96 ?
    C20 H20C . 0.96 ?
    C21 H21A . 0.96 ?
    C21 H21B . 0.96 ?
    C21 H21C . 0.96 ?
    C22 H22A . 0.97 ?
    C22 H22B . 0.97 ?
    C23 C28 . 1.398(2) ?
    C23 C24 . 1.398(2) ?
    C24 C25 . 1.396(2) ?
    C24 H24A . 0.93 ?
    C25 C26 . 1.383(2) ?
    C25 H25A . 0.93 ?
    C26 C27 . 1.385(2) ?
    C26 H26A . 0.93 ?
    C27 C28 . 1.374(2) ?
    C27 H27A . 0.93 ?
    C28 H28A . 0.93 ?
    C29 C30 . 1.381(2) ?
    C29 C34 . 1.402(2) ?
    C30 C31 . 1.390(2) ?
    C30 H30A . 0.93 ?
    C31 C32 . 1.386(2) ?
    C31 H31A . 0.93 ?
    C32 C33 . 1.386(2) ?
    C32 H32A . 0.93 ?
    C33 C34 . 1.378(2) ?
    C33 H33A . 0.93 ?
    C34 H34A . 0.93 ?
loop_
    _geom_angle_atom_site_label_1
    _geom_angle_atom_site_label_2
    _geom_angle_atom_site_label_3
    _geom_angle_site_symmetry_1
    _geom_angle_site_symmetry_3
    _geom_angle
    _geom_angle_publ_flag
    C2 N1 N5 . . 118.83(12) ?
    C2 N1 C1 . . 108.47(13) ?
    N5 N1 C1 . . 132.69(12) ?
    C2 N2 N3 . . 104.23(12) ?
    C1 N3 N2 . . 113.84(12) ?
    C1 N3 C22 . . 125.69(13) ?
    N2 N3 C22 . . 120.35(12) ?
    C23 N4 C29 . . 119.80(12) ?
    C23 N4 C22 . . 121.01(13) ?
    C29 N4 C22 . . 119.14(13) ?
    C3 N5 N1 . . 118.00(12) ?
    N3 C1 N1 . . 102.21(12) ?
    N3 C1 S1 . . 127.43(12) ?
    N1 C1 S1 . . 130.26(12) ?
    N2 C2 N1 . . 111.21(13) ?
    N2 C2 C10 . . 125.62(13) ?
    N1 C2 C10 . . 123.10(13) ?
    N5 C3 C4 . . 119.71(13) ?
    N5 C3 H3A . . 120.1 ?
    C4 C3 H3A . . 120.1 ?
    C5 C4 C9 . . 118.73(14) ?
    C5 C4 C3 . . 118.76(13) ?
    C9 C4 C3 . . 122.39(14) ?
    C6 C5 C4 . . 121.49(14) ?
    C6 C5 H5A . . 119.3 ?
    C4 C5 H5A . . 119.3 ?
    C5 C6 C7 . . 118.48(14) ?
    C5 C6 H6A . . 120.8 ?
    C7 C6 H6A . . 120.8 ?
    C6 C7 C8 . . 121.48(15) ?
    C6 C7 Br1 . . 119.31(12) ?
    C8 C7 Br1 . . 119.20(12) ?
    C9 C8 C7 . . 119.73(14) ?
    C9 C8 H8A . . 120.1 ?
    C7 C8 H8A . . 120.1 ?
    C8 C9 C4 . . 120.05(14) ?
    C8 C9 H9A . . 120.0 ?
    C4 C9 H9A . . 120.0 ?
    C2 C10 C11 . . 111.34(12) ?
    C2 C10 C17 . . 110.33(13) ?
    C11 C10 C17 . . 110.39(12) ?
    C2 C10 H10A . . 108.2 ?
    C11 C10 H10A . . 108.2 ?
    C17 C10 H10A . . 108.2 ?
    C12 C11 C16 . . 118.23(14) ?
    C12 C11 C10 . . 120.12(13) ?
    C16 C11 C10 . . 121.44(14) ?
    C13 C12 C11 . . 120.94(14) ?
    C13 C12 H12A . . 119.5 ?
    C11 C12 H12A . . 119.5 ?
    C12 C13 C14 . . 121.13(15) ?
    C12 C13 H13A . . 119.4 ?
    C14 C13 H13A . . 119.4 ?
    C15 C14 C13 . . 117.60(15) ?
    C15 C14 C18 . . 121.65(14) ?
    C13 C14 C18 . . 120.75(14) ?
    C16 C15 C14 . . 121.29(14) ?
    C16 C15 H15A . . 119.4 ?
    C14 C15 H15A . . 119.4 ?
    C15 C16 C11 . . 120.77(15) ?
    C15 C16 H16A . . 119.6 ?
    C11 C16 H16A . . 119.6 ?
    C10 C17 H17A . . 109.5 ?
    C10 C17 H17B . . 109.5 ?
    H17A C17 H17B . . 109.5 ?
    C10 C17 H17C . . 109.5 ?
    H17A C17 H17C . . 109.5 ?
    H17B C17 H17C . . 109.5 ?
    C14 C18 C19 . . 114.99(13) ?
    C14 C18 H18A . . 108.5 ?
    C19 C18 H18A . . 108.5 ?
    C14 C18 H18B . . 108.5 ?
    C19 C18 H18B . . 108.5 ?
    H18A C18 H18B . . 107.5 ?
    C20 C19 C21 . . 110.56(13) ?
    C20 C19 C18 . . 110.48(12) ?
    C21 C19 C18 . . 111.82(13) ?
    C20 C19 H19A . . 107.9 ?
    C21 C19 H19A . . 107.9 ?
    C18 C19 H19A . . 107.9 ?
    C19 C20 H20A . . 109.5 ?
    C19 C20 H20B . . 109.5 ?
    H20A C20 H20B . . 109.5 ?
    C19 C20 H20C . . 109.5 ?
    H20A C20 H20C . . 109.5 ?
    H20B C20 H20C . . 109.5 ?
    C19 C21 H21A . . 109.5 ?
    C19 C21 H21B . . 109.5 ?
    H21A C21 H21B . . 109.5 ?
    C19 C21 H21C . . 109.5 ?
    H21A C21 H21C . . 109.5 ?
    H21B C21 H21C . . 109.5 ?
    N4 C22 N3 . . 112.04(13) ?
    N4 C22 H22A . . 109.2 ?
    N3 C22 H22A . . 109.2 ?
    N4 C22 H22B . . 109.2 ?
    N3 C22 H22B . . 109.2 ?
    H22A C22 H22B . . 107.9 ?
    C28 C23 C24 . . 118.75(15) ?
    C28 C23 N4 . . 119.42(14) ?
    C24 C23 N4 . . 121.83(14) ?
    C25 C24 C23 . . 119.77(15) ?
    C25 C24 H24A . . 120.1 ?
    C23 C24 H24A . . 120.1 ?
    C26 C25 C24 . . 120.90(16) ?
    C26 C25 H25A . . 119.5 ?
    C24 C25 H25A . . 119.5 ?
    C25 C26 C27 . . 118.88(16) ?
    C25 C26 H26A . . 120.6 ?
    C27 C26 H26A . . 120.6 ?
    C28 C27 C26 . . 121.13(16) ?
    C28 C27 H27A . . 119.4 ?
    C26 C27 H27A . . 119.4 ?
    C27 C28 C23 . . 120.54(15) ?
    C27 C28 H28A . . 119.7 ?
    C23 C28 H28A . . 119.7 ?
    C30 C29 C34 . . 119.83(14) ?
    C30 C29 N4 . . 121.92(14) ?
    C34 C29 N4 . . 118.25(13) ?
    C29 C30 C31 . . 119.85(14) ?
    C29 C30 H30A . . 120.1 ?
    C31 C30 H30A . . 120.1 ?
    C32 C31 C30 . . 120.24(15) ?
    C32 C31 H31A . . 119.9 ?
    C30 C31 H31A . . 119.9 ?
    C31 C32 C33 . . 119.87(15) ?
    C31 C32 H32A . . 120.1 ?
    C33 C32 H32A . . 120.1 ?
    C34 C33 C32 . . 120.24(15) ?
    C34 C33 H33A . . 119.9 ?
    C32 C33 H33A . . 119.9 ?
    C33 C34 C29 . . 119.96(14) ?
    C33 C34 H34A . . 120.0 ?
    C29 C34 H34A . . 120.0 ?
loop_
    _geom_torsion_atom_site_label_1
    _geom_torsion_atom_site_label_2
    _geom_torsion_atom_site_label_3
    _geom_torsion_atom_site_label_4
    _geom_torsion_site_symmetry_1
    _geom_torsion_site_symmetry_2
    _geom_torsion_site_symmetry_3
    _geom_torsion_site_symmetry_4
    _geom_torsion
    _geom_torsion_publ_flag
    C2 N2 N3 C1 . . . . -0.72(16) ?
    C2 N2 N3 C22 . . . . 175.64(13) ?
    C2 N1 N5 C3 . . . . 159.63(14) ?
    C1 N1 N5 C3 . . . . -21.9(2) ?
    N2 N3 C1 N1 . . . . 1.58(16) ?
    C22 N3 C1 N1 . . . . -174.54(13) ?
    N2 N3 C1 S1 . . . . -175.19(11) ?
    C22 N3 C1 S1 . . . . 8.7(2) ?
    C2 N1 C1 N3 . . . . -1.81(15) ?
    N5 N1 C1 N3 . . . . 179.61(14) ?
    C2 N1 C1 S1 . . . . 174.83(12) ?
    N5 N1 C1 S1 . . . . -3.7(3) ?
    N3 N2 C2 N1 . . . . -0.53(15) ?
    N3 N2 C2 C10 . . . . -177.61(13) ?
    N5 N1 C2 N2 . . . . -179.65(12) ?
    C1 N1 C2 N2 . . . . 1.54(17) ?
    N5 N1 C2 C10 . . . . -2.5(2) ?
    C1 N1 C2 C10 . . . . 178.71(13) ?
    N1 N5 C3 C4 . . . . -175.35(12) ?
    N5 C3 C4 C5 . . . . 173.71(14) ?
    N5 C3 C4 C9 . . . . -2.3(2) ?
    C9 C4 C5 C6 . . . . 2.0(2) ?
    C3 C4 C5 C6 . . . . -174.15(14) ?
    C4 C5 C6 C7 . . . . -1.0(2) ?
    C5 C6 C7 C8 . . . . -0.5(2) ?
    C5 C6 C7 Br1 . . . . 178.70(11) ?
    C6 C7 C8 C9 . . . . 1.0(2) ?
    Br1 C7 C8 C9 . . . . -178.16(11) ?
    C7 C8 C9 C4 . . . . -0.1(2) ?
    C5 C4 C9 C8 . . . . -1.4(2) ?
    C3 C4 C9 C8 . . . . 174.57(14) ?
    N2 C2 C10 C11 . . . . 103.74(17) ?
    N1 C2 C10 C11 . . . . -73.02(18) ?
    N2 C2 C10 C17 . . . . -19.2(2) ?
    N1 C2 C10 C17 . . . . 164.05(13) ?
    C2 C10 C11 C12 . . . . 135.56(14) ?
    C17 C10 C11 C12 . . . . -101.54(16) ?
    C2 C10 C11 C16 . . . . -49.71(19) ?
    C17 C10 C11 C16 . . . . 73.20(17) ?
    C16 C11 C12 C13 . . . . -1.5(2) ?
    C10 C11 C12 C13 . . . . 173.45(14) ?
    C11 C12 C13 C14 . . . . -0.1(2) ?
    C12 C13 C14 C15 . . . . 1.3(2) ?
    C12 C13 C14 C18 . . . . -178.97(14) ?
    C13 C14 C15 C16 . . . . -1.0(2) ?
    C18 C14 C15 C16 . . . . 179.34(14) ?
    C14 C15 C16 C11 . . . . -0.6(2) ?
    C12 C11 C16 C15 . . . . 1.8(2) ?
    C10 C11 C16 C15 . . . . -173.02(14) ?
    C15 C14 C18 C19 . . . . 91.60(18) ?
    C13 C14 C18 C19 . . . . -88.07(18) ?
    C14 C18 C19 C20 . . . . 171.34(13) ?
    C14 C18 C19 C21 . . . . -65.06(17) ?
    C23 N4 C22 N3 . . . . -58.20(18) ?
    C29 N4 C22 N3 . . . . 119.16(15) ?
    C1 N3 C22 N4 . . . . 134.71(15) ?
    N2 N3 C22 N4 . . . . -41.18(18) ?
    C29 N4 C23 C28 . . . . -28.3(2) ?
    C22 N4 C23 C28 . . . . 149.07(15) ?
    C29 N4 C23 C24 . . . . 152.09(15) ?
    C22 N4 C23 C24 . . . . -30.6(2) ?
    C28 C23 C24 C25 . . . . 2.1(2) ?
    N4 C23 C24 C25 . . . . -178.29(14) ?
    C23 C24 C25 C26 . . . . -1.6(2) ?
    C24 C25 C26 C27 . . . . 0.2(2) ?
    C25 C26 C27 C28 . . . . 0.7(3) ?
    C26 C27 C28 C23 . . . . -0.2(3) ?
    C24 C23 C28 C27 . . . . -1.2(2) ?
    N4 C23 C28 C27 . . . . 179.18(15) ?
    C23 N4 C29 C30 . . . . 121.59(16) ?
    C22 N4 C29 C30 . . . . -55.8(2) ?
    C23 N4 C29 C34 . . . . -58.07(19) ?
    C22 N4 C29 C34 . . . . 124.55(15) ?
    C34 C29 C30 C31 . . . . -0.7(2) ?
    N4 C29 C30 C31 . . . . 179.60(14) ?
    C29 C30 C31 C32 . . . . 0.7(2) ?
    C30 C31 C32 C33 . . . . 0.1(2) ?
    C31 C32 C33 C34 . . . . -1.0(2) ?
    C32 C33 C34 C29 . . . . 1.0(2) ?
    C30 C29 C34 C33 . . . . -0.1(2) ?
    N4 C29 C34 C33 . . . . 179.55(14) ?
loop_
    _geom_hbond_atom_site_label_D
    _geom_hbond_atom_site_label_H
    _geom_hbond_atom_site_label_A
    _geom_hbond_site_symmetry_A
    _geom_hbond_distance_DH
    _geom_hbond_distance_HA
    _geom_hbond_distance_DA
    _geom_hbond_angle_DHA
    C3 H3A S1 . 0.93 2.52 3.217(2) 132
    C22 H22B S1 . 0.97 2.80 3.232(2) 108
    C6 H6A Cg1 3_655 0.93 2.81 3.717(2) 165
    C21 H21C Cg2 2_655 0.96 2.89 3.829(2) 168
