# Supplementary material for: 4-(4-Bromo­benzyl­ideneamino)-1-(diphenyl­amino­meth­yl)-3-[1-(4-isobutyl­phen­yl)eth­yl]-1H-1,2,4-triazole-5(4H)-thione
Source: Acta Crystallogr Sect E Struct Rep Online. 2008 May 7;64(Pt 6):o1001–2. doi: 10.1107/S1600536808012713 (PMC2961489; doi:10.1107/S1600536808012713)
Supplement: Supplementary file 2 [file e-64-o1001-Isup2.hkl]

#
# h,k,l, Fc-squared, Fo-squared, sigma(Fo-squared) and status flag
#
data_I
_shelx_title ' patil116_0m in P2(1)/c  (100K)'
_shelx_refln_list_code          4
_shelx_F_calc_maximum      393.37
_exptl_crystal_F_000      1296.00
_reflns_d_resolution_high  0.6135
 
loop_
 _symmetry_equiv_pos_as_xyz
 'x, y, z'
 '-x, y+1/2, -z+1/2'
 '-x, -y, -z'
 'x, -y-1/2, z-1/2'
 
_cell_length_a    10.9672
_cell_length_b     9.7833
_cell_length_c    28.6210
_cell_angle_alpha  90.000
_cell_angle_beta  105.966
_cell_angle_gamma  90.000
 
_shelx_F_squared_multiplier     1.000
 
loop_
 _refln_index_h
 _refln_index_k
 _refln_index_l
 _refln_F_squared_calc
 _refln_F_squared_meas
 _refln_F_squared_sigma
 _refln_observed_status
   1   0   0      135.34        9.07      4.46 o
   2   0   0     5019.14     5019.23    169.23 o
   3   0   0     2380.91     2449.21     96.99 o
   4   0   0     4240.96     4431.44    164.78 o
   5   0   0        3.05       27.05     22.90 o
   6   0   0      444.66      455.35     31.06 o
   7   0   0     1066.12     1006.43     37.72 o
   8   0   0     3327.06     3236.75     74.70 o
   9   0   0      513.70      498.60     31.06 o
  10   0   0     6218.98     6267.01    116.27 o
  11   0   0      119.46      137.81     25.68 o
  12   0   0      637.34      638.32     39.89 o
  13   0   0      192.55      171.56     35.54 o
  14   0   0     1119.05     1165.75     69.75 o
  15   0   0       22.17      -36.43     58.95 o
  16   0   0       28.52        2.31     69.17 o
  17   0   0      228.20      233.02    101.91 o
   1   1   0        1.09       -2.55      2.55 o
   2   1   0     3257.40     3273.80     67.91 o
   3   1   0     1893.57     1910.11     47.18 o
   4   1   0        8.75        7.63     11.39 o
   5   1   0      724.45      689.01     30.79 o
   6   1   0     1354.60     1490.21     46.80 o
   7   1   0       31.47       21.18     10.20 o
   8   1   0      582.85      577.76     21.99 o
   9   1   0      233.87      237.07     17.34 o
  10   1   0        8.49      -10.94     13.69 o
  11   1   0       25.80       14.47     15.41 o
  12   1   0      249.47      283.41     23.94 o
  13   1   0        3.13       25.79     21.51 o
  14   1   0       40.43       13.73     32.57 o
  15   1   0       19.20       40.56     36.88 o
  16   1   0        2.23      -41.45     41.45 o
  17   1   0       24.08       41.61     60.51 o
   0   2   0   154736.45   148163.38   2166.39 o
   1   2   0    13744.33    14370.84    182.56 o
   2   2   0    15724.65    16295.63    237.15 o
   3   2   0       41.52       67.87      8.25 o
   4   2   0     2011.30     1915.39     43.88 o
   5   2   0      571.48      587.35     24.98 o
   6   2   0      352.57      310.65     16.02 o
   7   2   0      221.96      221.33     16.24 o
   8   2   0      598.67      617.70     22.18 o
   9   2   0     3112.71     3031.08     53.71 o
  10   2   0     1392.24     1344.90     46.89 o
  11   2   0     2248.34     2345.58     55.66 o
  12   2   0     1673.19     1604.56     53.45 o
  13   2   0      208.45      213.53     33.37 o
  14   2   0      494.02      480.91     48.48 o
  15   2   0      108.57       18.15     41.78 o
  16   2   0       75.64      157.81     50.56 o
  17   2   0       68.93        4.47     61.12 o
   1   3   0      178.67      145.51      6.01 o
   2   3   0      516.75      509.10     18.72 o
   3   3   0      225.29      242.69     11.55 o
   4   3   0     5309.82     5620.98     91.60 o
   5   3   0     1800.76     1907.99     49.97 o
   6   3   0       50.00       59.45     11.48 o
   7   3   0       85.05       69.82     13.10 o
   8   3   0       35.29       19.23     15.14 o
   9   3   0      193.32      156.59     20.97 o
  10   3   0      351.03      381.81     32.13 o
  11   3   0       46.89       40.12     28.64 o
  12   3   0      158.41      188.16     28.87 o
  13   3   0       18.07      -17.43     30.16 o
  14   3   0        3.00        3.08     34.26 o
  15   3   0      368.02      403.85     58.23 o
  16   3   0       59.41       30.42     49.46 o
   0   4   0    17479.65    17771.81    252.68 o
   1   4   0     1821.70     1779.99     22.33 o
   2   4   0    10572.36    10259.78    126.54 o
   3   4   0     5636.52     5369.65     80.21 o
   4   4   0     1861.89     1953.55     33.32 o
   5   4   0      287.97      319.61     14.71 o
   6   4   0      808.52      857.07     25.24 o
   7   4   0     3229.77     3182.22     53.89 o
   8   4   0     1944.41     1766.67     48.88 o
   9   4   0      139.57      180.01     25.21 o
  10   4   0     2146.35     2021.51     84.39 o
  11   4   0     2252.09     2275.32     71.21 o
  12   4   0     1146.27     1136.56     54.29 o
  13   4   0      649.86      669.24     46.24 o
  14   4   0      362.53      416.62     44.13 o
  15   4   0       64.79      135.29     60.21 o
  16   4   0      104.08       71.08     50.26 o
   1   5   0     1212.17     1307.48     22.95 o
   2   5   0     5330.71     5372.09     63.96 o
   3   5   0      804.99      888.99     16.93 o
   4   5   0      582.12      549.98     18.42 o
   5   5   0      143.99      105.62     11.35 o
   6   5   0        1.01        5.22     10.29 o
   7   5   0      193.34      145.44     16.44 o
   8   5   0       83.60       92.70     20.33 o
   9   5   0      201.04      242.23     31.39 o
  10   5   0        0.79       32.87     23.78 o
  11   5   0      358.62      356.72     36.56 o
  12   5   0       38.54       21.59     32.44 o
  13   5   0      477.38      519.48     51.22 o
  14   5   0      173.39      276.74     45.37 o
  15   5   0       44.15        7.09     43.65 o
  16   5   0        2.15      -26.75     47.51 o
   0   6   0     5657.55     5611.74     90.85 o
   1   6   0     6269.54     6240.35     66.97 o
   2   6   0     7315.03     6950.91     78.57 o
   3   6   0     3707.54     3759.47     49.09 o
   4   6   0       13.47        7.09      7.86 o
   5   6   0       64.11       57.22     12.20 o
   6   6   0      301.55      311.18     21.45 o
   7   6   0      654.44      650.36     27.20 o
   8   6   0     1579.78     1548.87     85.49 o
   9   6   0      720.79      838.12     43.88 o
  10   6   0       67.96       69.39     27.66 o
  11   6   0     1479.77     1478.53     61.39 o
  12   6   0      623.37      649.63     53.57 o
  13   6   0       10.76       61.64     39.89 o
  14   6   0      432.45      404.82     58.04 o
  15   6   0      109.96       62.50     63.79 o
   1   7   0     1067.30     1137.37     21.62 o
   2   7   0       96.11      127.40      9.61 o
   3   7   0      915.45      935.16     24.37 o
   4   7   0     2032.75     1890.38     37.49 o
   5   7   0      811.28      778.01     30.98 o
   6   7   0      658.79      599.26     23.80 o
   7   7   0       75.27       54.03     18.62 o
   8   7   0        2.29      -21.35     21.35 o
   9   7   0       27.31       37.09     21.26 o
  10   7   0        6.66       35.16     28.46 o
  11   7   0       28.93       26.57     32.08 o
  12   7   0       77.38       60.19     36.10 o
  13   7   0     1165.44     1261.01     83.31 o
  14   7   0       11.53      152.51     65.58 o
  15   7   0        5.71       10.28     71.01 o
   0   8   0     4670.76     4516.05     89.07 o
   1   8   0      837.87      846.47     24.36 o
   2   8   0     4556.77     4460.84     58.44 o
   3   8   0     2170.91     2131.06     38.80 o
   4   8   0       15.64       -5.50     12.75 o
   5   8   0       43.23       50.01     14.92 o
   6   8   0       81.92       53.91     15.81 o
   7   8   0      227.00      220.56     46.02 o
   8   8   0      325.06      349.14     29.22 o
   9   8   0      671.75      738.70     38.81 o
  10   8   0      282.47      282.51     32.23 o
  11   8   0      313.68      287.69     36.26 o
  12   8   0      456.68      403.90     58.59 o
  13   8   0       13.22        6.71     70.22 o
  14   8   0      196.27      328.85     76.63 o
   1   9   0       86.08      120.03     16.59 o
   2   9   0        2.35      -16.54     16.54 o
   3   9   0      178.11      125.56     15.88 o
   4   9   0      564.57      497.63     24.04 o
   5   9   0      120.66      108.37     17.30 o
   6   9   0        1.94      -16.68     20.24 o
   7   9   0       16.29       -4.93     18.65 o
   8   9   0       10.28      -11.45     23.18 o
   9   9   0       56.50       94.10     26.85 o
  10   9   0       11.01       51.66     28.11 o
  11   9   0        1.03       16.89     32.17 o
  12   9   0       47.12       32.08     37.65 o
  13   9   0        3.98      -26.44     58.73 o
  14   9   0        8.94       30.97     64.49 o
   0  10   0     1202.69     1226.33     50.43 o
   1  10   0       81.22       77.44     18.29 o
   2  10   0      396.35      376.16     29.18 o
   3  10   0      724.54      724.96     35.37 o
   4  10   0        3.45       21.48     17.77 o
   5  10   0        0.62       24.93     18.60 o
   6  10   0       21.37        2.96     19.74 o
   7  10   0      141.23      172.78     27.68 o
   8  10   0       66.77       71.02     23.43 o
   9  10   0      660.76      728.14     58.12 o
  10  10   0      443.63      500.07     42.78 o
  11  10   0      328.83      379.24     69.64 o
  12  10   0       91.64       91.22     45.32 o
  13  10   0      160.48      227.53     56.29 o
   1  11   0       86.16       54.56     19.47 o
   2  11   0      184.31      152.00     29.22 o
   3  11   0       22.40       50.82     29.33 o
   4  11   0      229.81      222.81     35.94 o
   5  11   0       84.13       86.09     29.10 o
   6  11   0        2.23      -22.13     22.13 o
   7  11   0       94.00       78.50     25.93 o
   8  11   0      116.33      147.64     28.59 o
   9  11   0      142.95      205.02     41.53 o
  10  11   0       12.37      -16.94     40.91 o
  11  11   0       10.05       24.67     44.40 o
  12  11   0      158.59      121.87     51.56 o
   0  12   0      449.84      485.45     57.58 o
   1  12   0       40.40       38.25     28.46 o
   2  12   0      304.95      305.03     31.78 o
   3  12   0      216.55      270.50     62.63 o
   4  12   0      234.61      208.41     46.62 o
   5  12   0      252.75      306.14     48.50 o
   6  12   0      215.08      200.98     38.86 o
   7  12   0        4.17        0.10     34.13 o
   8  12   0       27.28      -28.10     32.07 o
   9  12   0       54.64       24.90     33.88 o
  10  12   0      262.51      239.91     42.37 o
  11  12   0      144.67      100.27     50.62 o
   1  13   0      192.25      162.52     41.68 o
   2  13   0       53.50       43.65     55.80 o
   3  13   0       25.50      -13.69     37.74 o
   4  13   0      112.54      112.38     62.79 o
   5  13   0       19.84        1.92     69.94 o
   6  13   0        2.53       63.18     44.12 o
   7  13   0      162.90      156.35     42.72 o
   8  13   0      232.13      178.36     44.31 o
   9  13   0       31.24       38.11     41.14 o
   0  14   0      454.59      649.11     86.08 o
   1  14   0      156.80      155.20     47.26 o
   2  14   0       95.88      138.80     63.33 o
   3  14   0      399.96      393.96     77.78 o
   4  14   0        1.93      -37.77     37.77 o
   5  14   0        0.34      -49.42     49.42 o
   6  14   0      154.75      128.69    102.52 o
   7  14   0      194.63      231.73     53.95 o
   8  14   0       13.50        5.76     48.56 o
   1  15   0       50.87       21.44     45.79 o
   2  15   0       53.73       48.26     64.87 o
   3  15   0        2.19       -9.84     60.56 o
   4  15   0        4.88       10.30     60.72 o
   5  15   0       79.79      -50.42     62.71 o
 -17   1   1        4.85       18.40     96.76 o
 -16   1   1       56.38       53.61     46.20 o
 -15   1   1      222.26      236.11     44.16 o
 -14   1   1      347.07      353.60     43.28 o
 -13   1   1        2.12      -15.05     20.23 o
 -12   1   1      731.96      675.79     29.36 o
 -11   1   1     1249.31     1226.96     34.55 o
 -10   1   1     3798.50     3715.10     59.45 o
  -9   1   1      555.72      556.55     22.00 o
  -8   1   1     4069.62     4117.70     63.01 o
  -7   1   1    15990.88    15679.90    184.27 o
  -6   1   1     4184.76     4098.47     67.83 o
  -5   1   1     2904.75     2698.42     68.79 o
  -4   1   1       34.55       49.46     11.79 o
  -3   1   1     1538.85     1408.24     37.69 o
  -2   1   1     4633.75     4722.12     82.34 o
  -1   1   1     1978.08     1872.22     36.50 o
   0   1   1    27009.39    26047.11    912.02 o
   1   1   1     2019.47     2032.35     27.92 o
   2   1   1    25263.60    24984.93    404.70 o
   3   1   1    25578.57    25520.41    416.89 o
   4   1   1     7679.49     7680.16    187.99 o
   5   1   1    17306.99    17993.60    333.35 o
   6   1   1     1525.97     1458.36     34.25 o
   7   1   1      417.29      379.72     17.21 o
   8   1   1      295.38      279.67     17.26 o
   9   1   1      465.07      427.83     20.30 o
  10   1   1       58.44       48.17     15.30 o
  11   1   1      741.00      776.60     30.96 o
  12   1   1     1095.69     1213.15     38.13 o
  13   1   1      603.77      611.07     41.70 o
  14   1   1      140.02      169.95     38.87 o
  15   1   1      618.86      593.67     54.23 o
  16   1   1       46.46      -19.59     42.51 o
  17   1   1       57.24       86.38     61.00 o
 -17   2   1       28.10       20.98     47.03 o
 -16   2   1       32.98       15.73     45.51 o
 -15   2   1        4.71       -9.88     35.96 o
 -14   2   1        4.55       32.82     29.64 o
 -13   2   1      628.22      577.29     36.23 o
 -12   2   1       13.04       17.05     22.53 o
 -11   2   1        0.46       -4.32     16.49 o
 -10   2   1       61.25       30.30     15.23 o
  -9   2   1      110.28      111.78     19.68 o
  -8   2   1      181.88      183.00     15.13 o
  -7   2   1      160.10      153.78     15.80 o
  -6   2   1      200.26      247.02     17.29 o
  -5   2   1     2705.75     2924.06     50.97 o
  -4   2   1      289.68      343.60     42.19 o
  -3   2   1    17536.39    18123.04    298.54 o
  -2   2   1     1692.11     1679.06     36.23 o
  -1   2   1     2957.83     3182.29     47.98 o
   0   2   1     1333.38     1379.00     23.90 o
   1   2   1    14738.31    15296.92    193.50 o
   2   2   1       96.56      138.84     10.74 o
   3   2   1     4985.80     5181.46     93.78 o
   4   2   1     4318.28     4790.27     90.75 o
   5   2   1        0.02       -0.21      7.59 o
   6   2   1      109.09      144.46     13.08 o
   7   2   1     1288.98     1422.51     33.04 o
   8   2   1      193.06      200.05     17.55 o
   9   2   1       26.09       33.36     18.12 o
  10   2   1        1.74      -11.58     15.27 o
  11   2   1      108.47       98.95     21.58 o
  12   2   1       85.28      125.91     26.53 o
  13   2   1       67.95       40.22     32.65 o
  14   2   1       22.02       28.85     35.02 o
  15   2   1       12.53       -7.94     42.95 o
  16   2   1       68.35       33.43     46.76 o
 -16   3   1       21.61      -21.08     48.43 o
 -15   3   1       99.65      120.15     47.51 o
 -14   3   1       29.22       44.50     31.85 o
 -13   3   1       91.59       92.17     30.89 o
 -12   3   1     1034.93     1197.72     83.74 o
 -11   3   1      385.51      399.59     36.73 o
 -10   3   1     8161.12     7960.90    145.60 o
  -9   3   1     1905.66     1687.41     43.69 o
  -8   3   1     5159.80     5014.26     81.58 o
  -7   3   1     4931.76     4873.41     76.11 o
  -6   3   1     2054.03     1924.25     40.78 o
  -5   3   1     1138.36     1014.82     28.24 o
  -4   3   1     2585.59     2275.73     44.92 o
  -3   3   1     3602.49     4005.99     71.35 o
  -2   3   1     1858.81     2063.52     43.96 o
  -1   3   1      873.11      914.10     22.02 o
   0   3   1    22927.68    23357.81    234.05 o
   1   3   1      329.49      294.91     10.83 o
   2   3   1      614.33      452.34     13.85 o
   3   3   1    14048.92    14098.33    278.57 o
   4   3   1    13632.93    14007.47    189.79 o
   5   3   1     3119.66     3045.70     67.24 o
   6   3   1     4288.17     4196.52     66.10 o
   7   3   1       12.62       25.24     15.53 o
   8   3   1       29.68        2.51     14.62 o
   9   3   1       46.32       22.98     17.36 o
  10   3   1      101.90      125.02     26.74 o
  11   3   1     1754.93     1842.06     61.14 o
  12   3   1      260.09      312.37     33.07 o
  13   3   1      971.87     1081.43     57.63 o
  14   3   1      501.09      612.00     53.81 o
  15   3   1      201.92      296.85     54.41 o
  16   3   1       11.16       22.05     54.33 o
 -16   4   1        0.19       22.93     47.66 o
 -15   4   1      149.93      135.59     47.65 o
 -14   4   1       86.89      107.40     33.87 o
 -13   4   1       45.80       30.94     28.85 o
 -12   4   1      233.08      150.57     31.80 o
 -11   4   1       25.58       36.75     26.99 o
 -10   4   1        2.12      -20.49     20.49 o
  -9   4   1      477.34      535.87     40.24 o
  -8   4   1      452.43      499.32     32.74 o
  -7   4   1       36.39       45.33     11.92 o
  -6   4   1      449.58      467.84     15.77 o
  -5   4   1      275.18      362.40     12.75 o
  -4   4   1     2830.90     3127.84     46.15 o
  -3   4   1     1399.23     1472.13     29.31 o
  -2   4   1      155.66      135.75     11.25 o
  -1   4   1     1146.11     1210.79     17.81 o
   0   4   1       24.95       47.71      4.81 o
   1   4   1      720.90      725.10     12.40 o
   2   4   1      411.04      432.99     12.09 o
   3   4   1     5202.26     5600.88     82.64 o
   4   4   1      297.06      326.87     14.33 o
   5   4   1      309.90      355.06     19.34 o
   6   4   1       16.85       11.01      9.12 o
   7   4   1       21.06       10.28     11.66 o
   8   4   1       69.57       42.94     20.96 o
   9   4   1       16.46        5.49     20.74 o
  10   4   1      205.90      181.53     28.52 o
  11   4   1      104.36       95.48     28.62 o
  12   4   1      517.66      613.51     44.48 o
  13   4   1       96.95       67.54     31.80 o
  14   4   1       90.93       87.11     49.72 o
  15   4   1       48.27       35.57     46.80 o
  16   4   1        0.00       21.66     47.49 o
 -16   5   1        3.57       -6.49     58.92 o
 -15   5   1       21.71       36.72     46.03 o
 -14   5   1        0.02      -16.43     36.24 o
 -13   5   1       34.67       39.73     54.20 o
 -12   5   1     1128.87     1216.68     67.33 o
 -11   5   1      526.57      541.60     48.89 o
 -10   5   1     1333.63     1364.80     65.91 o
  -9   5   1     1700.34     1691.41     55.98 o
  -8   5   1     5323.22     5232.17     96.37 o
  -7   5   1     1209.87     1116.97     37.38 o
  -6   5   1     2787.04     2728.80     60.19 o
  -5   5   1      330.83      290.92     14.42 o
  -4   5   1      996.96      989.77     20.21 o
  -3   5   1      553.56      624.91     15.60 o
  -2   5   1      543.92      612.09     17.51 o
  -1   5   1     3096.41     3065.85     36.03 o
   0   5   1      271.74      229.37     10.44 o
   1   5   1    12589.47    12747.33    126.30 o
   2   5   1     9286.07     8872.64    100.35 o
   3   5   1     4091.32     3877.33     44.89 o
   4   5   1     7934.47     7680.67     93.80 o
   5   5   1     1869.09     1853.33     31.90 o
   6   5   1      533.45      526.04     20.50 o
   7   5   1      319.21      324.54     20.76 o
   8   5   1      605.34      596.49     34.21 o
   9   5   1      951.84      927.68     56.68 o
  10   5   1        4.43       -0.83     23.11 o
  11   5   1      943.52     1082.53     59.90 o
  12   5   1      286.17      389.39     44.53 o
  13   5   1      903.54      899.83     62.71 o
  14   5   1      167.03      133.36     60.74 o
  15   5   1      206.12      227.19     56.32 o
  16   5   1       95.13      226.30     57.86 o
 -15   6   1      315.40      432.18    198.90 o
 -14   6   1      188.33      275.66     48.50 o
 -13   6   1      131.99      110.23     40.08 o
 -12   6   1      112.43        2.66     46.55 o
 -11   6   1       19.45        9.94     29.05 o
 -10   6   1        5.32       27.74     25.97 o
  -9   6   1       41.03       21.58     23.91 o
  -8   6   1        0.56       -3.63     16.83 o
  -7   6   1      590.45      565.56     25.95 o
  -6   6   1     1596.81     1518.47     37.95 o
  -5   6   1       22.14        4.95     10.68 o
  -4   6   1      210.71      238.03     14.66 o
  -3   6   1     1087.69     1136.27     24.17 o
  -2   6   1      488.74      462.15     16.65 o
  -1   6   1      558.07      562.77     13.45 o
   0   6   1      155.26      163.60      9.10 o
   1   6   1      449.07      452.31     12.52 o
   2   6   1      394.81      358.55     10.37 o
   3   6   1     1380.71     1376.26     23.06 o
   4   6   1     2035.55     1993.04     33.70 o
   5   6   1      289.14      300.74     16.50 o
   6   6   1      341.04      316.13     20.38 o
   7   6   1       66.36       81.16     17.15 o
   8   6   1        5.94      -16.50     16.50 o
   9   6   1     1301.02     1109.57     48.36 o
  10   6   1       66.21       55.74     26.88 o
  11   6   1       26.71       56.74     28.91 o
  12   6   1       31.74       57.87     34.71 o
  13   6   1       16.61       -1.98     41.06 o
  14   6   1       84.57       81.74     63.03 o
  15   6   1      144.54       90.13     58.52 o
 -15   7   1        2.40      -42.18     61.57 o
 -14   7   1        0.98       39.34     49.68 o
 -13   7   1        1.01       25.13     42.90 o
 -12   7   1       38.06      -31.22     31.22 o
 -11   7   1       36.48       64.14     34.34 o
 -10   7   1      736.84      697.28     45.28 o
  -9   7   1      194.13      187.41     24.88 o
  -8   7   1      912.47      921.06     37.66 o
  -7   7   1     2838.26     2792.82     61.87 o
  -6   7   1      282.22      262.49     21.19 o
  -5   7   1      101.02      111.67     14.39 o
  -4   7   1     7025.68     6949.14     92.55 o
  -3   7   1     3082.63     3114.50     45.84 o
  -2   7   1      475.43      482.59     15.06 o
  -1   7   1       38.23       24.89      7.92 o
   0   7   1     3462.87     3409.65     44.37 o
   1   7   1     7007.12     7052.75     76.21 o
   2   7   1     2411.22     2465.38     32.15 o
   3   7   1    13068.01    12460.49    140.17 o
   4   7   1     4078.62     3938.17     63.63 o
   5   7   1      175.92      151.83     18.26 o
   6   7   1     1697.27     1753.90     40.06 o
   7   7   1        5.70        8.01     17.76 o
   8   7   1      137.41      137.51     22.78 o
   9   7   1       15.93       -7.71     19.86 o
  10   7   1      115.01      135.80     26.53 o
  11   7   1      912.09      960.21     58.03 o
  12   7   1       71.16       29.28     38.02 o
  13   7   1      641.51      792.53    220.65 o
  14   7   1      198.20      342.19     77.57 o
  15   7   1       39.29       46.47     65.83 o
 -14   8   1       42.07       44.04     61.73 o
 -13   8   1       28.50        1.91     46.74 o
 -12   8   1      343.08      347.39     56.52 o
 -11   8   1      143.17       99.98     39.60 o
 -10   8   1      359.73      342.40     32.31 o
  -9   8   1       36.59       24.82     23.92 o
  -8   8   1      136.06      128.85     25.47 o
  -7   8   1       43.26       44.68     20.36 o
  -6   8   1        4.27       -1.94     14.82 o
  -5   8   1       18.56       18.49     14.56 o
  -4   8   1      537.30      543.72     22.63 o
  -3   8   1        3.69       -1.82     10.99 o
  -2   8   1     1182.89     1226.30     24.87 o
  -1   8   1      575.95      615.26     20.20 o
   0   8   1      607.13      558.60     20.75 o
   1   8   1     1540.13     1544.92     31.18 o
   2   8   1        0.90       17.49     10.64 o
   3   8   1     2413.32     2286.29     39.48 o
   4   8   1        8.52       13.77     13.60 o
   5   8   1      221.68      264.68     27.26 o
   6   8   1       16.63       50.98     16.00 o
   7   8   1      241.73      247.49     25.83 o
   8   8   1      908.92      853.81     38.96 o
   9   8   1      465.79      480.84     33.75 o
  10   8   1       13.15       -9.84     24.12 o
  11   8   1      327.80      415.41     39.69 o
  12   8   1       23.85      -23.10     42.76 o
  13   8   1      174.63      146.84     65.17 o
  14   8   1        8.11      -34.81     63.00 o
 -14   9   1      136.11      275.73     74.89 o
 -13   9   1        3.69       -4.18     45.46 o
 -12   9   1      111.32      115.35     40.06 o
 -11   9   1      102.40       58.87     32.04 o
 -10   9   1       72.74       10.34     30.37 o
  -9   9   1      262.17      307.34     32.78 o
  -8   9   1     1126.33     1066.45     44.09 o
  -7   9   1       93.78       58.35     19.81 o
  -6   9   1     1740.22     1756.17     44.93 o
  -5   9   1       30.54       20.57     14.35 o
  -4   9   1       20.34       16.56     15.17 o
  -3   9   1        3.66       -0.98     12.90 o
  -2   9   1       81.84       38.60     17.10 o
  -1   9   1       32.27       10.29     13.33 o
   0   9   1      276.92      304.73     20.11 o
   1   9   1      521.04      517.31     23.14 o
   2   9   1     5851.72     5782.39    100.75 o
   3   9   1     1760.30     1713.09     39.80 o
   4   9   1     1989.96     2016.94     47.12 o
   5   9   1      794.03      803.61     30.94 o
   6   9   1      219.59      226.69     22.52 o
   7   9   1      318.33      367.25     26.10 o
   8   9   1      173.60      232.40     29.09 o
   9   9   1       27.31      -24.46     24.46 o
  10   9   1      104.93      119.54     32.97 o
  11   9   1      194.27      240.07     42.89 o
  12   9   1      279.83      259.74     51.41 o
  13   9   1        6.21       48.45     44.85 o
  14   9   1      461.37      540.98     91.83 o
 -13  10   1       20.66       64.16     48.12 o
 -12  10   1       16.40       40.08     42.33 o
 -11  10   1      539.92      680.31     76.87 o
 -10  10   1       26.26       60.94     32.81 o
  -9  10   1      249.05      223.37     33.67 o
  -8  10   1      430.78      419.96     35.26 o
  -7  10   1       13.56      -21.16     24.25 o
  -6  10   1      259.58      260.84     25.22 o
  -5  10   1      146.90      133.19     21.53 o
  -4  10   1        4.49       29.73     18.20 o
  -3  10   1      232.93      249.52     32.77 o
  -2  10   1       48.37       43.67     20.51 o
  -1  10   1     1628.11     1586.25     63.43 o
   0  10   1       52.33       46.75     16.66 o
   1  10   1      320.96      344.42     23.40 o
   2  10   1       90.10      115.33     22.47 o
   3  10   1     1499.79     1477.92     44.81 o
   4  10   1      379.45      391.47     25.28 o
   5  10   1      241.24      231.15     23.50 o
   6  10   1      211.76      181.99     28.06 o
   7  10   1      244.61      225.30     26.11 o
   8  10   1        6.73       22.04     22.00 o
   9  10   1        7.94       11.05     28.61 o
  10  10   1      592.59      633.43     46.10 o
  11  10   1       61.31       45.20     42.97 o
  12  10   1        9.53      -19.89     44.56 o
  13  10   1        6.78        3.73     48.48 o
 -12  11   1        7.74       -1.47     46.54 o
 -11  11   1        4.77       15.31     37.74 o
 -10  11   1      213.15      184.02     41.25 o
  -9  11   1      566.82      550.12     43.96 o
  -8  11   1      152.34      153.86     28.47 o
  -7  11   1      776.78      776.50     38.89 o
  -6  11   1      157.69      137.19     26.41 o
  -5  11   1        4.91       31.86     27.32 o
  -4  11   1     1131.28     1299.26     61.24 o
  -3  11   1      146.19       83.62     30.97 o
  -2  11   1        2.16       -5.12     21.14 o
  -1  11   1        3.94      -12.93     17.82 o
   0  11   1      429.73      398.82     35.13 o
   1  11   1       28.40       23.93     18.90 o
   2  11   1      182.38      153.32     26.37 o
   3  11   1     2046.40     2084.07     90.56 o
   4  11   1      404.17      429.34     36.55 o
   5  11   1        7.98       13.59     27.34 o
   6  11   1     1210.82     1175.70     45.23 o
   7  11   1       49.32       68.14     29.31 o
   8  11   1       11.93       -6.57     25.02 o
   9  11   1        0.39       -5.12     29.49 o
  10  11   1        2.39      -39.11     39.11 o
  11  11   1       17.73       45.55     45.32 o
  12  11   1        5.81      -25.27     47.11 o
 -11  12   1        0.42       -8.71     46.64 o
 -10  12   1        0.02      -42.28     42.28 o
  -9  12   1       42.60       35.50     41.62 o
  -8  12   1       10.79       35.30     30.33 o
  -7  12   1      104.91       75.53     57.65 o
  -6  12   1       29.94       77.26     36.03 o
  -5  12   1      632.55      671.79     58.25 o
  -4  12   1        1.81       37.31     33.01 o
  -3  12   1        3.88      -28.54     48.97 o
  -2  12   1      476.92      555.09     50.57 o
  -1  12   1        1.30      -19.56     19.56 o
   0  12   1      150.42      129.63     31.78 o
   1  12   1      228.39      262.27     34.48 o
   2  12   1      154.75      144.48     31.59 o
   3  12   1       40.71       77.24     33.53 o
   4  12   1      249.29      163.26     42.07 o
   5  12   1       72.72      124.08     37.27 o
   6  12   1      338.89      314.16     42.40 o
   7  12   1        7.94       20.11     34.23 o
   8  12   1      183.60      131.79     36.47 o
   9  12   1        1.52        9.46     34.12 o
  10  12   1       88.74       98.30     38.46 o
  11  12   1       47.38       13.96     62.68 o
 -10  13   1        3.46      -46.59     46.59 o
  -9  13   1      214.50      173.56     44.76 o
  -8  13   1      241.08      150.77     43.43 o
  -7  13   1       30.89       89.67     46.67 o
  -6  13   1       63.36       65.26     43.47 o
  -5  13   1      333.81      258.96     48.80 o
  -4  13   1      143.45      177.49     97.99 o
  -3  13   1       11.83      -23.86     38.58 o
  -2  13   1      108.79       70.25     57.18 o
  -1  13   1      319.89      328.61     42.97 o
   0  13   1      165.30      164.82     46.77 o
   1  13   1      127.97       91.00     39.02 o
   2  13   1      497.29      366.29     73.01 o
   3  13   1       25.28       31.14     38.10 o
   4  13   1      480.77      516.20     54.83 o
   5  13   1       50.87       55.28     57.72 o
   6  13   1       69.81       42.74     43.90 o
   7  13   1        1.63       17.76     38.64 o
   8  13   1       16.94       46.35     39.58 o
   9  13   1       64.20       83.77     55.76 o
  -8  14   1       93.40      106.89     51.64 o
  -7  14   1      306.05      368.84     62.48 o
  -6  14   1        2.62       10.48     54.87 o
  -5  14   1        9.26      -35.56     41.68 o
  -4  14   1       38.17       52.44     43.23 o
  -3  14   1      198.47      169.54     70.09 o
  -2  14   1      375.93      321.56     74.40 o
  -1  14   1        0.92       -1.80     57.03 o
   0  14   1      372.23      498.50     55.92 o
   1  14   1      177.57      120.05     64.71 o
   2  14   1      156.29      115.74     63.64 o
   3  14   1        0.13       98.22     63.33 o
   4  14   1        1.27       64.05     44.18 o
   5  14   1        0.25       15.80     43.78 o
   6  14   1        3.73       78.69     47.86 o
   7  14   1      510.40      496.61     62.11 o
   8  14   1       28.04       46.85     47.98 o
  -5  15   1       11.75       53.03     65.48 o
  -4  15   1      147.86      128.81     74.24 o
  -3  15   1        1.94      -56.57     56.57 o
  -2  15   1      100.19      119.53    105.14 o
  -1  15   1       12.89      -19.91     42.85 o
   0  15   1      294.99      350.15     77.47 o
   1  15   1       66.37       42.73     45.26 o
   2  15   1      135.10      127.89     67.94 o
   3  15   1       98.80       80.39     67.94 o
   4  15   1       29.72      114.67     70.09 o
   5  15   1        9.21       -4.00     62.10 o
 -17   0   2      248.02      226.11     98.22 o
 -16   0   2      230.01      174.92     87.61 o
 -15   0   2      517.25      506.91     68.84 o
 -14   0   2      362.58      381.55     49.05 o
 -13   0   2      133.46      172.82     31.04 o
 -12   0   2      411.87      418.93     36.38 o
 -11   0   2       38.57       39.78     20.95 o
 -10   0   2      910.17      912.76     57.76 o
  -9   0   2      390.01      394.10     26.37 o
  -8   0   2       76.54       74.33     17.81 o
  -7   0   2     3595.01     3712.46     77.61 o
  -6   0   2      723.97      593.33     36.47 o
  -5   0   2     3675.81     3832.44    152.63 o
  -4   0   2    14603.29    14269.77    467.12 o
  -3   0   2    19592.25    20497.61    652.19 o
  -2   0   2    10799.31    11277.20    389.35 o
  -1   0   2     5090.99     5217.36    177.23 o
   1   0   2    19646.30    19238.49    474.88 o
   2   0   2    21059.23    20857.49    483.00 o
   3   0   2    31358.90    30171.46    952.08 o
   4   0   2     2546.71     2420.92    104.21 o
   5   0   2    11843.68    12048.05    408.41 o
   6   0   2     3621.53     3393.29     82.82 o
   7   0   2     4605.67     4093.23    105.16 o
   8   0   2      560.15      489.35     28.87 o
   9   0   2     2954.74     3096.16     77.17 o
  10   0   2       49.20       23.61     22.36 o
  11   0   2       82.26       79.59     27.27 o
  12   0   2        2.05        6.06     27.66 o
  13   0   2       70.65       56.69     36.18 o
  14   0   2      524.98      558.06     55.85 o
  15   0   2      616.04      485.26    104.98 o
  16   0   2      105.38      183.07     93.30 o
 -17   1   2      122.80      217.57     66.87 o
 -16   1   2       56.24       50.05     43.23 o
 -15   1   2       26.34       48.35     41.51 o
 -14   1   2       88.19       77.41     31.14 o
 -13   1   2       19.04       15.60     19.30 o
 -12   1   2        3.42       -5.85     15.71 o
 -11   1   2        0.03       16.80     14.19 o
 -10   1   2       24.88       32.32     12.53 o
  -9   1   2       40.74       11.52     11.73 o
  -8   1   2        1.19       -6.17      9.99 o
  -7   1   2      510.58      554.06     19.31 o
  -6   1   2     1782.75     1891.75     39.78 o
  -5   1   2       15.95      -10.00     12.28 o
  -4   1   2        0.84       -0.85      8.87 o
  -3   1   2     9106.25     9594.78    163.67 o
  -2   1   2      211.11      204.54      9.93 o
  -1   1   2      405.76      377.24      9.60 o
   0   1   2      569.59      509.60     14.10 o
   1   1   2     1269.25     1291.20     38.75 o
   2   1   2     3236.22     3421.41     63.07 o
   3   1   2      166.70      180.36     18.21 o
   4   1   2     2972.96     2982.32     71.43 o
   5   1   2     1546.69     1716.30     37.87 o
   6   1   2      212.59      232.62     16.00 o
   7   1   2      713.23      722.11     29.70 o
   8   1   2      348.30      372.69     19.41 o
   9   1   2      328.13      306.80     31.01 o
  10   1   2       13.79       29.11     15.84 o
  11   1   2        3.03        8.06     17.24 o
  12   1   2        5.87       -8.39     19.66 o
  13   1   2       65.69       77.65     28.98 o
  14   1   2        0.42      -27.01     32.15 o
  15   1   2        7.65       40.58     37.10 o
  16   1   2       25.73       73.86     48.59 o
 -17   2   2      381.81      514.18     65.58 o
 -16   2   2      473.65      467.17     60.99 o
 -15   2   2      447.95      491.53     69.70 o
 -14   2   2       69.31       41.64     33.71 o
 -13   2   2      108.82       76.73     28.81 o
 -12   2   2      225.71      202.54     28.16 o
 -11   2   2     1027.09     1062.69     35.15 o
 -10   2   2      103.82       81.95     14.80 o
  -9   2   2      868.31      891.93     26.62 o
  -8   2   2     1848.76     1774.01     34.57 o
  -7   2   2     1552.00     1558.42     37.85 o
  -6   2   2     1687.34     1504.88     34.93 o
  -5   2   2     5861.31     5405.83     89.88 o
  -4   2   2     3817.93     3792.20     92.57 o
  -3   2   2    24813.07    25362.32    414.89 o
  -2   2   2    19170.67    19131.82    320.48 o
  -1   2   2    11007.73    11391.16    257.18 o
   0   2   2     5182.47     5124.00     73.99 o
   1   2   2     7496.54     7742.21    133.08 o
   2   2   2     1041.86     1118.24     27.79 o
   3   2   2     8643.59     8681.12    150.13 o
   4   2   2      136.25      101.52     11.81 o
   5   2   2    22094.90    22317.48    273.94 o
   6   2   2     4709.01     4555.34     70.19 o
   7   2   2     2522.59     2447.28     46.47 o
   8   2   2     3693.10     3562.27     62.27 o
   9   2   2      106.91       80.48     16.91 o
  10   2   2       99.17      107.74     19.39 o
  11   2   2      392.83      464.23     29.43 o
  12   2   2        5.19      -21.47     21.47 o
  13   2   2       77.95       34.04     32.81 o
  14   2   2       75.06      107.94     39.35 o
  15   2   2      578.53      852.94     78.40 o
  16   2   2      102.36       84.65     84.95 o
 -17   3   2       10.38      -42.30     45.93 o
 -16   3   2       15.77      -40.96     42.39 o
 -15   3   2       67.42       98.64     39.18 o
 -14   3   2        3.95       40.16     29.95 o
 -13   3   2      832.48      813.29     47.49 o
 -12   3   2      490.15      586.77     65.07 o
 -11   3   2       68.94       77.82     25.46 o
 -10   3   2      182.97      167.49     23.35 o
  -9   3   2       43.73       80.02     17.11 o
  -8   3   2       41.99       41.03     12.78 o
  -7   3   2      458.93      436.52     19.02 o
  -6   3   2     2364.42     2377.79     41.12 o
  -5   3   2     1526.06     1664.49     32.56 o
  -4   3   2     3856.95     4020.99     70.20 o
  -3   3   2      654.72      719.25     22.80 o
  -2   3   2      520.14      594.26     27.53 o
  -1   3   2     9267.25     9532.39    118.00 o
   0   3   2     1165.40     1282.20     19.55 o
   1   3   2     3290.13     3205.33     65.16 o
   2   3   2      758.04      792.20     17.37 o
   3   3   2     1555.03     1584.18     33.01 o
   4   3   2      808.95      844.75     20.87 o
   5   3   2      176.79      182.54     12.72 o
   6   3   2     2231.64     2266.81     43.18 o
   7   3   2      735.77      697.09     25.82 o
   8   3   2       46.79       55.59     16.09 o
   9   3   2      166.70      146.02     20.15 o
  10   3   2       21.78      -20.47     20.47 o
  11   3   2        7.14       -2.14     24.03 o
  12   3   2       60.58       39.36     25.81 o
  13   3   2      117.82      135.07     57.79 o
  14   3   2       69.62       69.40     36.77 o
  15   3   2      133.14      171.68     63.62 o
  16   3   2        0.23       -2.45     47.19 o
 -16   4   2      190.58      239.46     56.94 o
 -15   4   2      487.02      467.57     77.30 o
 -14   4   2      231.46      266.16     39.08 o
 -13   4   2        6.23      -19.02     30.90 o
 -12   4   2       91.68       39.46     28.60 o
 -11   4   2        1.93      -16.97     23.12 o
 -10   4   2      798.57      773.96     44.58 o
  -9   4   2      362.73      381.69     30.34 o
  -8   4   2      547.89      577.64     29.76 o
  -7   4   2     6066.82     6103.49     86.23 o
  -6   4   2     4938.60     4708.90     67.74 o
  -5   4   2     3786.66     3719.04     49.86 o
  -4   4   2    16081.11    15873.73    198.26 o
  -3   4   2     3509.40     3541.83     71.04 o
  -2   4   2     3144.41     2897.29     55.42 o
  -1   4   2     4192.60     4309.80     48.07 o
   0   4   2      463.27      442.30     10.31 o
   1   4   2     4634.35     4725.56     55.62 o
   2   4   2     1353.27     1485.97     25.47 o
   3   4   2     8604.40     8424.94     99.40 o
   4   4   2     3191.59     3162.11     49.99 o
   5   4   2     2010.43     1905.63     36.98 o
   6   4   2     9860.25     9640.95    120.35 o
   7   4   2     2514.38     2490.34     43.97 o
   8   4   2      772.61      852.04     39.81 o
   9   4   2      469.95      589.92     39.02 o
  10   4   2       16.14       14.21     22.90 o
  11   4   2       65.50       57.81     27.69 o
  12   4   2      396.27      328.11     39.20 o
  13   4   2        5.83       -9.84     32.50 o
  14   4   2       21.82       37.63     47.89 o
  15   4   2      207.83      207.32     52.16 o
  16   4   2      147.19      136.35     97.64 o
 -16   5   2       22.28      130.59     69.34 o
 -15   5   2       73.42       41.20     38.52 o
 -14   5   2      156.73      241.76     42.41 o
 -13   5   2      211.52      246.87     36.83 o
 -12   5   2       36.85       31.88     29.41 o
 -11   5   2      101.23      140.82     30.60 o
 -10   5   2      101.36      106.40     27.62 o
  -9   5   2      886.20      816.59     40.56 o
  -8   5   2       22.12       22.92     17.33 o
  -7   5   2      188.53      196.96     17.23 o
  -6   5   2       90.90       72.61     13.65 o
  -5   5   2        8.63        6.24      8.29 o
  -4   5   2      426.68      490.77     22.41 o
  -3   5   2      109.15      118.13     11.21 o
  -2   5   2     1843.45     1908.82     51.15 o
  -1   5   2     2244.59     2416.41     32.37 o
   0   5   2     1276.09     1236.36     18.92 o
   1   5   2       13.11        2.39      5.13 o
   2   5   2      901.97      867.42     15.91 o
   3   5   2     1876.05     2053.64     29.09 o
   4   5   2       68.14       74.44      9.62 o
   5   5   2     1533.06     1510.01     29.73 o
   6   5   2       13.64        9.78     11.48 o
   7   5   2      143.99      115.48     17.53 o
   8   5   2       18.64       38.44     18.29 o
   9   5   2      288.12      336.28     32.38 o
  10   5   2       33.42       20.79     24.27 o
  11   5   2      147.28      117.24     30.47 o
  12   5   2      230.98      180.11     42.31 o
  13   5   2        4.20      -13.03     49.77 o
  14   5   2      472.02      422.95     56.72 o
  15   5   2       70.90       94.13     50.89 o
  16   5   2       45.28       27.49     59.12 o
 -16   6   2      102.43      117.06     73.53 o
 -15   6   2      487.70      647.09     72.75 o
 -14   6   2      291.61      498.87    102.73 o
 -13   6   2      106.21      140.58     39.97 o
 -12   6   2       49.76       44.85     35.44 o
 -11   6   2       14.38      -25.47     25.47 o
 -10   6   2      146.04      128.88     29.49 o
  -9   6   2      140.18      121.12     26.37 o
  -8   6   2     1217.73     1355.69     69.18 o
  -7   6   2      451.20      455.05     26.97 o
  -6   6   2     6388.23     6129.72     93.13 o
  -5   6   2     3013.83     2842.57     55.37 o
  -4   6   2     8031.26     8043.88    102.25 o
  -3   6   2       36.40       38.99      8.19 o
  -2   6   2     3786.11     3700.26     51.60 o
  -1   6   2      126.44      119.70      8.16 o
   0   6   2      741.35      783.79     24.24 o
   1   6   2     1029.94     1044.99     17.79 o
   2   6   2      136.87      137.29      6.97 o
   3   6   2     1650.48     1641.17     26.24 o
   4   6   2     3134.41     3047.16     45.09 o
   5   6   2     2639.92     2323.13     48.53 o
   6   6   2     5627.13     5418.97     77.73 o
   7   6   2      343.77      351.82     23.31 o
   8   6   2     3230.75     3250.45     68.11 o
   9   6   2      243.80      248.35     25.44 o
  10   6   2      128.77      120.35     29.59 o
  11   6   2       19.57        0.34     27.31 o
  12   6   2        0.75      -34.67     34.67 o
  13   6   2        1.94       62.22     58.85 o
  14   6   2       11.53       66.55     62.31 o
  15   6   2      181.55      182.47     54.93 o
 -15   7   2       26.79      -20.86     47.61 o
 -14   7   2      180.89      230.83     57.50 o
 -13   7   2       29.23        9.64     41.64 o
 -12   7   2        0.64      -17.73     34.10 o
 -11   7   2      200.59      193.40     35.10 o
 -10   7   2       63.49       44.40     27.29 o
  -9   7   2       75.63      104.88     22.60 o
  -8   7   2        1.25       -4.12     18.70 o
  -7   7   2      746.30      630.45     30.54 o
  -6   7   2      701.36      626.76     27.68 o
  -5   7   2     1776.38     1769.74     45.18 o
  -4   7   2       79.33       88.68     13.54 o
  -3   7   2     1172.19     1104.38     27.72 o
  -2   7   2        2.03        8.95      8.37 o
  -1   7   2      349.20      368.77     12.66 o
   0   7   2      709.38      747.40     17.80 o
   1   7   2      163.62      153.74     14.05 o
   2   7   2       12.16       20.90      6.86 o
   3   7   2     1492.72     1477.15     29.28 o
   4   7   2       44.32       48.66     12.32 o
   5   7   2        5.19       -8.05     11.92 o
   6   7   2      491.07      505.77     22.81 o
   7   7   2      250.29      228.72     23.14 o
   8   7   2       72.23       63.69     21.14 o
   9   7   2       20.57       13.61     20.73 o
  10   7   2      338.26      336.63     31.07 o
  11   7   2       83.52       65.45     36.60 o
  12   7   2       37.16        8.54     35.36 o
  13   7   2       89.12       89.83     58.27 o
  14   7   2      263.38      173.54    134.11 o
  15   7   2        4.13       52.54     65.38 o
 -15   8   2       95.84      190.54     75.59 o
 -14   8   2      310.05      281.38     96.49 o
 -13   8   2       12.85       13.63     44.17 o
 -12   8   2        5.08      -48.94     48.94 o
 -11   8   2        0.49      -17.30     32.60 o
 -10   8   2       77.05      125.99     27.64 o
  -9   8   2      184.72      163.15     27.18 o
  -8   8   2      241.98      237.33     27.50 o
  -7   8   2      442.33      439.10     29.72 o
  -6   8   2     2231.85     2118.81     44.68 o
  -5   8   2      960.11      904.72     28.78 o
  -4   8   2     2950.24     2841.61     91.42 o
  -3   8   2      725.82      706.37     21.71 o
  -2   8   2      270.81      307.74     14.80 o
  -1   8   2     1179.75     1140.01     27.79 o
   0   8   2       47.21       63.30     11.74 o
   1   8   2      110.71      131.64     13.38 o
   2   8   2       92.24       82.93     12.67 o
   3   8   2     5672.16     5498.23     72.46 o
   4   8   2      982.82      973.23     28.72 o
   5   8   2     1538.38     1536.63     40.11 o
   6   8   2     2292.55     2196.16     48.26 o
   7   8   2     1232.90     1288.73     38.55 o
   8   8   2      852.67      899.00     39.74 o
   9   8   2      542.45      504.46     34.75 o
  10   8   2       76.33       45.95     26.68 o
  11   8   2      102.29      121.08     33.30 o
  12   8   2       61.57       42.04     56.49 o
  13   8   2      188.93      244.49     71.80 o
  14   8   2       32.25      -29.27     62.67 o
 -14   9   2       21.62       35.98     58.29 o
 -13   9   2      152.15      236.10     66.59 o
 -12   9   2       24.11       61.00     45.67 o
 -11   9   2        1.03      -29.35     29.35 o
 -10   9   2       43.46       45.99     28.49 o
  -9   9   2       76.76       73.12     25.66 o
  -8   9   2       16.68      -15.51     21.70 o
  -7   9   2        4.97      -19.91     19.91 o
  -6   9   2        0.07       10.50     19.80 o
  -5   9   2        4.78       12.19     13.87 o
  -4   9   2     1046.92      986.17     30.68 o
  -3   9   2       21.09       10.80     13.03 o
  -2   9   2      176.73      237.61     18.27 o
  -1   9   2     1356.73     1495.81     71.97 o
   0   9   2      184.86      214.55     18.46 o
   1   9   2     1250.79     1255.61     48.28 o
   2   9   2       61.12      110.50     17.83 o
   3   9   2      318.90      346.66     19.57 o
   4   9   2     2583.69     2435.45     50.78 o
   5   9   2        8.52       25.35     15.94 o
   6   9   2       69.46       25.20     17.91 o
   7   9   2       43.17       84.07     20.72 o
   8   9   2        0.41       39.75     23.84 o
   9   9   2       64.86       68.25     27.95 o
  10   9   2       33.40       19.36     29.33 o
  11   9   2       21.71       -6.02     39.04 o
  12   9   2      120.38      143.05     46.68 o
  13   9   2        0.65       19.65     44.74 o
 -13  10   2       14.92       41.34     43.73 o
 -12  10   2       45.81       47.84     39.31 o
 -11  10   2      255.47      253.62     43.42 o
 -10  10   2       17.14      -11.18     30.58 o
  -9  10   2      124.45       84.88     31.25 o
  -8  10   2      329.15      338.79     32.99 o
  -7  10   2      606.03      654.06     36.12 o
  -6  10   2     1357.14     1417.00     54.32 o
  -5  10   2      545.05      510.93     30.21 o
  -4  10   2     1993.65     2088.70     48.88 o
  -3  10   2      273.27      251.57     25.84 o
  -2  10   2      699.46      673.58     47.50 o
  -1  10   2     1202.88     1173.90     41.01 o
   0  10   2      159.31      155.94     19.20 o
   1  10   2        2.79      -15.65     15.65 o
   2  10   2       13.54       49.20     22.79 o
   3  10   2     3586.40     3394.83     71.07 o
   4  10   2      520.31      550.01     28.23 o
   5  10   2      166.44      201.46     23.23 o
   6  10   2     1324.73     1267.06     41.62 o
   7  10   2      441.43      390.14     29.35 o
   8  10   2      472.16      423.17     31.24 o
   9  10   2      447.03      575.58     48.31 o
  10  10   2       37.23       37.30     39.76 o
  11  10   2        5.39       14.32     66.49 o
  12  10   2       63.35       13.67     44.44 o
  13  10   2       11.62      -20.21     47.04 o
 -12  11   2       15.01       13.41     40.17 o
 -11  11   2       59.56      111.97     41.44 o
 -10  11   2       42.97       26.09     39.68 o
  -9  11   2       75.51      113.89     33.55 o
  -8  11   2      152.04      131.72     28.02 o
  -7  11   2       79.02       97.57     25.90 o
  -6  11   2       21.26       27.98     23.71 o
  -5  11   2       36.32       29.08     29.15 o
  -4  11   2        3.09       12.27     29.22 o
  -3  11   2        1.89      -26.31     26.31 o
  -2  11   2       72.83       98.72     28.67 o
  -1  11   2     1456.15     1527.73     53.67 o
   0  11   2      119.19      141.12     23.58 o
   1  11   2      650.56      722.67     46.27 o
   2  11   2       15.88        8.49     22.16 o
   3  11   2       43.71       92.80     29.75 o
   4  11   2      145.66      202.65     31.22 o
   5  11   2      244.17      206.38     31.95 o
   6  11   2      133.80      100.38     28.82 o
   7  11   2      272.49      273.70     33.72 o
   8  11   2       25.69       20.81     28.79 o
   9  11   2       26.48       29.65     29.98 o
  10  11   2       43.62       -6.92     40.39 o
  11  11   2        9.93       56.87     45.83 o
  12  11   2       20.72       49.09     47.82 o
 -11  12   2        6.72       13.10     45.44 o
 -10  12   2       30.52       15.90     38.56 o
  -9  12   2        2.35       10.31     31.92 o
  -8  12   2      545.92      592.50     49.78 o
  -7  12   2      446.79      424.87     47.37 o
  -6  12   2      554.16      659.50     66.24 o
  -5  12   2      187.42      151.19     47.73 o
  -4  12   2      370.41      388.32     49.30 o
  -3  12   2      345.79      337.54     41.27 o
  -2  12   2      516.09      537.61     47.17 o
  -1  12   2      177.72      179.00     32.12 o
   0  12   2        1.25      -19.09     22.96 o
   1  12   2        0.57       24.79     30.91 o
   2  12   2      403.25      420.15     34.13 o
   3  12   2        4.14      -12.73     29.54 o
   4  12   2      235.91      295.67     40.88 o
   5  12   2      391.94      453.59     75.43 o
   6  12   2      343.18      353.74     44.08 o
   7  12   2      113.73      109.21     38.28 o
   8  12   2      142.29      150.73     43.55 o
   9  12   2      236.08      143.93     38.25 o
  10  12   2        1.03       27.22     46.70 o
  11  12   2        9.41       42.10     66.96 o
 -10  13   2      212.25      163.37     74.90 o
  -9  13   2       27.51        5.73     39.11 o
  -8  13   2       42.53       10.18     39.80 o
  -7  13   2       15.12       -2.28     41.90 o
  -6  13   2       60.78      105.11     45.32 o
  -5  13   2       25.77      -20.00     38.92 o
  -4  13   2        9.17       53.73     40.37 o
  -3  13   2        4.31       70.12     50.72 o
  -2  13   2       85.50       57.27     38.89 o
  -1  13   2       50.33       63.01     38.82 o
   0  13   2     1091.80     1300.90     59.55 o
   1  13   2        4.98       21.07     37.79 o
   2  13   2      192.03      199.67     64.10 o
   3  13   2       10.61        5.27     48.88 o
   4  13   2        9.25       48.72     39.94 o
   5  13   2       90.50       65.74     42.28 o
   6  13   2        3.52      -36.17     39.33 o
   7  13   2        8.13      -30.71     36.45 o
   8  13   2        0.44      -21.12     38.48 o
   9  13   2       73.89       55.22     42.75 o
  -8  14   2       28.12       60.44     49.44 o
  -7  14   2      146.63       70.90     48.02 o
  -6  14   2      159.67      143.25     48.97 o
  -5  14   2        3.69       14.56     44.01 o
  -4  14   2      269.65      309.76     52.12 o
  -3  14   2        3.81      -54.26     54.26 o
  -2  14   2        6.81       -0.31     59.49 o
  -1  14   2        1.20      -24.74     41.38 o
   0  14   2        7.96       33.01     33.67 o
   1  14   2       12.17       -0.51     81.16 o
   2  14   2        6.09       -8.76     59.33 o
   3  14   2      121.81      -38.73     55.18 o
   4  14   2      180.43      156.09     47.17 o
   5  14   2       82.08       26.06     43.37 o
   6  14   2      414.50      409.85    138.72 o
   7  14   2        9.46      -38.85     53.64 o
  -5  15   2       12.73      -27.41     57.33 o
  -4  15   2        1.72       -1.84     63.17 o
  -3  15   2       89.79       99.60     70.40 o
  -2  15   2      205.50      205.72     62.48 o
  -1  15   2       43.31       25.36     68.25 o
   0  15   2       20.42      -58.41     58.41 o
   1  15   2      644.02      662.13     63.04 o
   2  15   2      344.81      304.19     76.70 o
   3  15   2      115.94      -13.22     63.02 o
   4  15   2       56.51       77.32     64.87 o
   5  15   2        6.50       42.27     65.02 o
 -17   1   3       36.31        6.26     56.64 o
 -16   1   3      125.68       98.09     55.28 o
 -15   1   3     1001.13     1049.04     55.57 o
 -14   1   3     1007.61     1031.40     72.57 o
 -13   1   3      768.23      786.39     30.97 o
 -12   1   3     2084.36     2077.02     44.35 o
 -11   1   3      193.56      233.00     18.20 o
 -10   1   3     3451.55     3568.82     52.84 o
  -9   1   3     2052.72     1991.30     35.65 o
  -8   1   3      234.18      259.26     14.65 o
  -7   1   3      431.60      521.64     16.82 o
  -6   1   3      991.17      960.79     37.83 o
  -5   1   3     5831.31     5671.46    108.21 o
  -4   1   3     1941.13     1936.18     39.76 o
  -3   1   3    11666.54    12260.26    208.88 o
  -2   1   3      487.03      434.81     11.46 o
  -1   1   3      225.69      251.85      7.25 o
   0   1   3     3470.14     3576.04     42.41 o
   1   1   3      676.00      683.40     28.26 o
   2   1   3    60034.16    60198.97   1132.03 o
   3   1   3      794.25      852.42     28.98 o
   4   1   3     3114.38     3514.93     82.18 o
   5   1   3     7659.32     7926.08    114.45 o
   6   1   3      771.99      787.10     24.12 o
   7   1   3     1293.45     1145.45     32.35 o
   8   1   3     7124.09     6727.99     99.44 o
   9   1   3     7860.58     7887.54    115.94 o
  10   1   3     1334.44     1217.12     35.81 o
  11   1   3     1321.66     1228.62     48.50 o
  12   1   3     1171.49     1292.11     44.39 o
  13   1   3      256.16      208.66     33.43 o
  14   1   3       53.40      131.80     57.57 o
  15   1   3       22.62      -42.86     42.86 o
  16   1   3       10.50       37.14     47.20 o
 -17   2   3        4.83       48.67     49.79 o
 -16   2   3       15.63      -22.23     42.65 o
 -15   2   3       30.30       65.42     34.79 o
 -14   2   3       21.98       64.32     30.16 o
 -13   2   3      673.88      689.74     52.61 o
 -12   2   3       68.44       81.60     23.99 o
 -11   2   3       93.04       92.33     21.37 o
 -10   2   3       79.54       75.14     14.66 o
  -9   2   3     1528.36     1527.04     32.58 o
  -8   2   3      193.03      198.14     14.69 o
  -7   2   3      789.50      834.85     27.87 o
  -6   2   3       24.01        3.53      9.62 o
  -5   2   3     2347.13     2653.86     52.80 o
  -4   2   3      368.48      483.30     17.53 o
  -3   2   3     2293.14     2364.12     43.44 o
  -2   2   3     5247.90     5549.45    101.84 o
  -1   2   3      132.79      168.81      6.77 o
   0   2   3    11388.36    11518.64    158.51 o
   1   2   3     1694.47     1660.16     35.27 o
   2   2   3    21752.72    23055.67    384.07 o
   3   2   3      111.51      135.08     10.38 o
   4   2   3     3775.63     4037.97     80.06 o
   5   2   3      222.18      315.31     15.19 o
   6   2   3      933.92      907.92     26.40 o
   7   2   3      213.35      233.73     17.09 o
   8   2   3      532.86      546.88     32.58 o
   9   2   3       14.28       22.31     15.51 o
  10   2   3       94.98      108.96     19.24 o
  11   2   3        0.70       -6.34     19.98 o
  12   2   3       16.02       13.05     25.36 o
  13   2   3       10.64        5.28     31.82 o
  14   2   3       13.65        3.16     34.38 o
  15   2   3       14.23       75.63     45.97 o
  16   2   3       19.45       17.75     47.65 o
 -17   3   3        7.31       25.73     48.13 o
 -16   3   3       29.16      -12.03     45.22 o
 -15   3   3      447.20      347.84     47.62 o
 -14   3   3      862.60     1021.39     54.29 o
 -13   3   3      381.62      317.32     46.41 o
 -12   3   3      998.37     1019.68     44.84 o
 -11   3   3      117.49      106.62     23.53 o
 -10   3   3     1689.18     1804.02     58.38 o
  -9   3   3      217.60      223.74     18.79 o
  -8   3   3      158.45      111.92     13.28 o
  -7   3   3      942.83      955.27     31.00 o
  -6   3   3      764.05      703.05     24.51 o
  -5   3   3      672.21      593.40     27.58 o
  -4   3   3    17612.75    18308.96    275.88 o
  -3   3   3     4161.98     4026.73     61.06 o
  -2   3   3     1969.38     1920.26     37.03 o
  -1   3   3    39341.06    39239.15    469.96 o
   0   3   3     8965.96     8954.63     97.41 o
   1   3   3     8179.50     8339.80     96.16 o
   2   3   3    13973.18    14516.75    192.40 o
   3   3   3      123.03      125.41     12.20 o
   4   3   3     2172.07     2202.16     34.66 o
   5   3   3       12.37       15.91      7.96 o
   6   3   3     3019.10     3018.13     47.52 o
   7   3   3     3266.14     3054.98     55.75 o
   8   3   3     4435.66     4300.92     79.08 o
   9   3   3     3912.08     3869.12     76.21 o
  10   3   3     1687.13     1602.70     56.35 o
  11   3   3      704.55      783.22     44.84 o
  12   3   3       57.05       63.57     32.89 o
  13   3   3      382.43      383.24     47.61 o
  14   3   3       13.73       57.25     36.37 o
  15   3   3      150.02       97.73     48.88 o
  16   3   3        5.65       -4.47     46.35 o
 -16   4   3      348.38      357.85     65.53 o
 -15   4   3       39.60       34.27     44.55 o
 -14   4   3       21.12       19.67     31.06 o
 -13   4   3      163.59      129.99     31.54 o
 -12   4   3       15.31        0.79     23.39 o
 -11   4   3      174.66      223.60     31.03 o
 -10   4   3      665.73      577.43     37.78 o
  -9   4   3        0.81       -0.12     18.66 o
  -8   4   3     2087.50     1979.43     50.23 o
  -7   4   3       37.78       29.69     10.17 o
  -6   4   3      218.76      234.31     14.98 o
  -5   4   3       44.42       68.18      7.90 o
  -4   4   3     6893.54     7229.25     90.65 o
  -3   4   3      459.92      669.15     23.13 o
  -2   4   3      478.76      469.51     15.17 o
  -1   4   3       23.18       49.74      4.57 o
   0   4   3        0.11        2.07      4.76 o
   1   4   3        1.46        8.68      4.03 o
   2   4   3     3884.29     4015.77     55.69 o
   3   4   3      929.43      946.68     17.10 o
   4   4   3     2901.23     2918.85     43.37 o
   5   4   3      225.51      269.36     20.31 o
   6   4   3       39.76       47.09     10.92 o
   7   4   3        0.91        1.55     10.54 o
   8   4   3        8.64       21.28     19.47 o
   9   4   3        2.81       25.17     21.30 o
  10   4   3       16.65        5.03     22.28 o
  11   4   3       15.89       -8.13     26.66 o
  12   4   3       22.37       87.17     35.33 o
  13   4   3       13.48       64.91     45.07 o
  14   4   3      175.38      237.77     51.90 o
  15   4   3       89.48       91.99     50.09 o
  16   4   3       51.17       37.04     47.14 o
 -16   5   3        5.47       38.70    139.34 o
 -15   5   3      280.63      201.41     73.63 o
 -14   5   3      381.31      315.35     45.79 o
 -13   5   3     1339.85     1543.40     85.62 o
 -12   5   3     1833.17     1891.74     93.30 o
 -11   5   3       44.33       41.41     30.35 o
 -10   5   3      848.72      865.52     44.72 o
  -9   5   3        5.68        0.05     21.17 o
  -8   5   3       32.38      -19.11     19.11 o
  -7   5   3     1001.54      967.77     35.35 o
  -6   5   3      255.10      269.96     15.77 o
  -5   5   3     2463.34     2433.26     39.12 o
  -4   5   3     1750.79     1654.29     36.93 o
  -3   5   3     5555.34     5620.15     77.77 o
  -2   5   3     8540.28     7922.32     94.21 o
  -1   5   3     2623.60     2573.36     33.21 o
   0   5   3     2190.88     2164.52     29.08 o
   1   5   3    24258.35    24876.29    249.68 o
   2   5   3       15.62       22.49      5.95 o
   3   5   3      864.88      974.07     18.78 o
   4   5   3      428.22      449.36     16.15 o
   5   5   3       37.41       29.68      9.79 o
   6   5   3     1111.93     1101.13     32.89 o
   7   5   3      667.33      694.77     29.15 o
   8   5   3     5754.20     5427.58     94.28 o
   9   5   3     1716.33     1742.03     57.70 o
  10   5   3     1184.05     1112.47     69.52 o
  11   5   3     1635.54     1831.43     66.98 o
  12   5   3       10.17       21.46     51.11 o
  13   5   3       13.19       22.60     45.45 o
  14   5   3       18.61      -12.88     43.26 o
  15   5   3       98.50      -13.64     46.44 o
 -16   6   3        2.19       37.20    100.60 o
 -15   6   3      111.40      173.27     56.07 o
 -14   6   3       75.35       61.84     47.54 o
 -13   6   3      362.81      493.06     52.45 o
 -12   6   3       17.38       18.11     31.60 o
 -11   6   3       32.58       66.49     28.56 o
 -10   6   3       38.13       14.88     25.76 o
  -9   6   3      427.12      311.28     31.81 o
  -8   6   3       96.40      125.54     25.25 o
  -7   6   3      778.40      729.40     31.24 o
  -6   6   3        4.90        1.52     13.01 o
  -5   6   3      103.13       95.90     14.45 o
  -4   6   3       16.57        8.11     10.05 o
  -3   6   3     1025.18     1113.28     25.23 o
  -2   6   3       20.43       15.13      9.48 o
  -1   6   3       53.10       43.04      6.75 o
   0   6   3      212.27      172.26     11.37 o
   1   6   3      260.62      249.97     16.37 o
   2   6   3      340.30      328.70      9.76 o
   3   6   3     1784.01     1742.97     27.77 o
   4   6   3      382.58      432.17     14.35 o
   5   6   3       95.15       84.65     13.97 o
   6   6   3      215.22      259.89     18.55 o
   7   6   3      405.05      391.19     23.89 o
   8   6   3      104.82       82.86     20.83 o
   9   6   3       32.38       18.15     19.66 o
  10   6   3       92.16      104.65     29.79 o
  11   6   3        5.89       34.87     29.86 o
  12   6   3      257.93      343.74     53.76 o
  13   6   3       23.23       75.63     57.50 o
  14   6   3        6.90       -6.87     69.94 o
  15   6   3        1.08      -32.25     45.01 o
 -15   7   3      252.85      269.96     82.87 o
 -14   7   3      848.00     1023.14     80.00 o
 -13   7   3      813.19      895.53     72.59 o
 -12   7   3     1274.10     1253.87     67.11 o
 -11   7   3      461.40      482.38     44.14 o
 -10   7   3      423.97      443.21     39.05 o
  -9   7   3        2.02       -7.65     22.83 o
  -8   7   3      145.69      150.34     22.41 o
  -7   7   3     1469.07     1499.88     55.06 o
  -6   7   3     1473.00     1476.82     41.44 o
  -5   7   3      688.14      696.31     23.93 o
  -4   7   3     1319.19     1250.00     30.05 o
  -3   7   3     3156.49     3179.72     46.41 o
  -2   7   3      393.97      346.51     13.88 o
  -1   7   3     6276.87     6143.91     73.73 o
   0   7   3     1750.72     1737.11     29.19 o
   1   7   3      624.47      698.07     15.75 o
   2   7   3      654.50      604.42     16.42 o
   3   7   3      225.95      211.10     15.81 o
   4   7   3     1780.45     1719.94     33.41 o
   5   7   3     1188.90     1121.27     30.27 o
   6   7   3     2806.41     2772.24     50.97 o
   7   7   3     1238.27     1152.29     51.20 o
   8   7   3      929.19      884.80     37.73 o
   9   7   3     1720.35     1735.41     54.06 o
  10   7   3      812.17      836.04     63.37 o
  11   7   3      145.41       93.46     36.04 o
  12   7   3      202.83      188.74     50.89 o
  13   7   3       21.19      -50.60     50.60 o
  14   7   3       30.73      112.07     65.54 o
  15   7   3       45.38       14.77     47.48 o
 -15   8   3       29.87       31.77     88.16 o
 -14   8   3        6.60       67.39     50.17 o
 -13   8   3      277.27      278.85     54.85 o
 -12   8   3       38.86       12.58     37.63 o
 -11   8   3      102.23       85.54     41.55 o
 -10   8   3       29.31       76.82     26.44 o
  -9   8   3      697.24      786.31     39.25 o
  -8   8   3      232.17      256.18     29.83 o
  -7   8   3       38.52       15.37     19.07 o
  -6   8   3      328.80      353.48     21.41 o
  -5   8   3      749.33      758.10     26.65 o
  -4   8   3       90.22       80.01     15.09 o
  -3   8   3      574.41      623.01     20.50 o
  -2   8   3        0.11        6.24      8.79 o
  -1   8   3      877.30      895.62     24.79 o
   0   8   3     1423.41     1358.45     30.51 o
   1   8   3     1181.18     1166.22     30.74 o
   2   8   3      975.38      970.99     24.70 o
   3   8   3      119.24      122.96     14.48 o
   4   8   3     1355.55     1363.97     38.13 o
   5   8   3      186.91      219.13     18.93 o
   6   8   3        3.07       22.38     16.25 o
   7   8   3       88.01       93.85     19.97 o
   8   8   3      417.99      440.30     32.34 o
   9   8   3      498.59      541.50     36.37 o
  10   8   3       18.83        3.09     26.96 o
  11   8   3        4.72      -12.19     47.35 o
  12   8   3       92.03      116.67     44.32 o
  13   8   3       91.74       71.06     64.86 o
  14   8   3       18.15       28.05     66.57 o
 -14   9   3       66.77      138.14     82.14 o
 -13   9   3      195.48      125.98     58.60 o
 -12   9   3     1264.33     1430.82     85.28 o
 -11   9   3       16.44       -1.87     29.06 o
 -10   9   3      108.38      141.04     32.64 o
  -9   9   3      268.82      271.92     31.15 o
  -8   9   3      460.39      384.11     31.42 o
  -7   9   3        5.72       -0.56     21.12 o
  -6   9   3       16.38       21.75     17.85 o
  -5   9   3      835.39      846.53     31.36 o
  -4   9   3      617.69      616.01     25.52 o
  -3   9   3     1003.96     1016.79     28.27 o
  -2   9   3     2523.67     2607.76     51.58 o
  -1   9   3     3819.67     3575.08     78.70 o
   0   9   3      395.91      473.32     22.79 o
   1   9   3      760.45      678.29     24.05 o
   2   9   3        2.72       -8.73     15.14 o
   3   9   3       30.85       31.94     14.03 o
   4   9   3     1555.24     1435.68     60.57 o
   5   9   3     1145.92     1144.82     35.78 o
   6   9   3     1115.19     1078.37     36.17 o
   7   9   3      171.57      179.42     23.97 o
   8   9   3     1013.28     1022.91     38.57 o
   9   9   3      604.26      632.12     40.08 o
  10   9   3       40.17      -30.26     30.26 o
  11   9   3      260.43      175.54     88.84 o
  12   9   3       35.41       47.67     43.88 o
  13   9   3       50.93       32.83     45.43 o
 -13  10   3       95.14       85.91     43.21 o
 -12  10   3       51.77       90.89     39.78 o
 -11  10   3        1.67        7.48     35.05 o
 -10  10   3     1080.53     1213.35     56.08 o
  -9  10   3       71.90       15.85     27.74 o
  -8  10   3      686.11      722.09     40.83 o
  -7  10   3        7.18       24.99     20.18 o
  -6  10   3        2.85       -6.99     18.86 o
  -5  10   3       23.89       -0.14     18.10 o
  -4  10   3      115.90       90.79     19.78 o
  -3  10   3      545.76      558.91     73.80 o
  -2  10   3        2.58       54.57     21.42 o
  -1  10   3      524.54      565.76     33.09 o
   0  10   3      404.96      409.82     23.35 o
   1  10   3      122.27       99.40     18.54 o
   2  10   3       38.83       27.98     21.11 o
   3  10   3     1215.39     1198.66     40.77 o
   4  10   3      471.30      430.13     36.36 o
   5  10   3      117.51      101.10     22.74 o
   6  10   3      571.10      583.57     33.76 o
   7  10   3        0.78        7.96     23.24 o
   8  10   3      108.13       80.03     26.13 o
   9  10   3      315.92      357.09     43.57 o
  10  10   3      407.07      486.68     54.51 o
  11  10   3        9.39       -6.15     42.21 o
  12  10   3        0.18       15.64     43.55 o
 -12  11   3       83.99      131.21     43.52 o
 -11  11   3       88.14       85.40     38.98 o
 -10  11   3       43.71       84.06     38.67 o
  -9  11   3       72.90       33.62     31.46 o
  -8  11   3      170.74      198.39     29.23 o
  -7  11   3       36.64       22.48     24.42 o
  -6  11   3      532.81      567.05     34.67 o
  -5  11   3      194.15      171.58     34.18 o
  -4  11   3      634.61      710.79     48.10 o
  -3  11   3     1044.42     1020.41     53.37 o
  -2  11   3      546.05      618.99     60.17 o
  -1  11   3     4417.76     4393.09     84.93 o
   0  11   3      134.90      146.17     23.81 o
   1  11   3      210.28      194.73     25.25 o
   2  11   3      967.92      999.92     42.69 o
   3  11   3        0.18       36.62     37.11 o
   4  11   3        8.54       -9.19     25.59 o
   5  11   3      103.72       63.44     28.29 o
   6  11   3      342.30      321.38     54.58 o
   7  11   3      768.11      775.61     43.47 o
   8  11   3      133.49       98.02     30.81 o
   9  11   3      425.83      361.55     40.59 o
  10  11   3       17.76      -31.63     42.04 o
  11  11   3       32.17      -13.26     43.66 o
  12  11   3       44.33       26.74     47.83 o
 -11  12   3       13.51       17.70     40.28 o
 -10  12   3      130.14       91.53     40.73 o
  -9  12   3      182.91      165.62     35.11 o
  -8  12   3      319.55      274.67     35.85 o
  -7  12   3       20.01        0.97     34.27 o
  -6  12   3      265.54      285.46     48.89 o
  -5  12   3        1.89      -27.59     35.32 o
  -4  12   3       85.08       52.54     38.45 o
  -3  12   3      460.38      474.34     44.67 o
  -2  12   3      249.53      288.70     38.38 o
  -1  12   3       28.72       44.47     21.99 o
   0  12   3      557.36      458.94     58.57 o
   1  12   3        6.84       54.53     49.57 o
   2  12   3       50.31       74.14     41.35 o
   3  12   3       85.88       97.68     33.83 o
   4  12   3      430.09      456.43     64.87 o
   5  12   3        2.22       66.15     31.62 o
   6  12   3       12.44        3.37     33.14 o
   7  12   3       83.23      125.39     38.01 o
   8  12   3       22.49       31.44     32.92 o
   9  12   3       33.36       59.45     35.54 o
  10  12   3        1.35        7.87     36.29 o
 -10  13   3       39.01       56.32     39.71 o
  -9  13   3       12.04       18.75     39.18 o
  -8  13   3        1.48      -36.74     36.74 o
  -7  13   3       16.16      -32.45     40.44 o
  -6  13   3       40.16       14.29     41.95 o
  -5  13   3      679.82      770.14     63.35 o
  -4  13   3       16.49       41.95     41.08 o
  -3  13   3       40.14       18.75     37.47 o
  -2  13   3      846.72      976.87     64.13 o
  -1  13   3      518.81      399.12     68.09 o
   0  13   3       93.28       43.48     27.52 o
   1  13   3       23.75       21.64     38.42 o
   2  13   3       31.84       54.87     55.03 o
   3  13   3        0.45       97.26     40.21 o
   4  13   3       48.12       29.37     39.91 o
   5  13   3      224.96      262.15     49.09 o
   6  13   3        5.08      -13.07     99.99 o
   7  13   3      203.64      164.37     55.56 o
   8  13   3       71.34       51.98     39.53 o
   9  13   3      248.71      259.56     49.58 o
  -8  14   3       20.86        5.01     46.83 o
  -7  14   3       61.02       62.23     48.73 o
  -6  14   3       16.98       22.83     44.11 o
  -5  14   3       52.91       56.65     45.41 o
  -4  14   3       53.99       62.85     44.18 o
  -3  14   3       50.49      -40.43     57.49 o
  -2  14   3       12.05      -31.82     57.64 o
  -1  14   3       78.73       86.39     44.79 o
   0  14   3       74.38       76.20     39.50 o
   1  14   3      108.51       56.85     41.88 o
   2  14   3        3.83      -55.03     55.03 o
   3  14   3      127.04      139.88     66.25 o
   4  14   3       14.99       94.10     45.97 o
   5  14   3       22.37       31.86     59.33 o
   6  14   3      233.02      165.67     50.04 o
   7  14   3       86.57       83.80     49.08 o
  -5  15   3       49.82       69.63     59.25 o
  -4  15   3      261.73      395.19     81.16 o
  -3  15   3       64.61      112.98     70.71 o
  -2  15   3       44.29      124.21     63.17 o
  -1  15   3      245.16      120.20     70.55 o
   0  15   3       18.50       55.64     64.40 o
   1  15   3      116.45       99.80     46.57 o
   2  15   3      101.94       66.10     65.17 o
   3  15   3        3.00       31.20     64.56 o
   4  15   3       74.26      189.68     72.40 o
   5  15   3       18.69       -7.22     63.33 o
 -17   0   4        0.89       15.52     79.16 o
 -16   0   4        6.92      -35.51     72.55 o
 -15   0   4      534.03      427.88     66.36 o
 -14   0   4      424.42      399.27     41.97 o
 -13   0   4      343.14      372.68     35.13 o
 -12   0   4      504.37      509.75     41.22 o
 -11   0   4     8224.97     8210.20    145.61 o
 -10   0   4    10819.17    10789.79    164.47 o
  -9   0   4     2251.35     2170.32     51.00 o
  -8   0   4     1151.27     1034.99     32.30 o
  -7   0   4      686.90      726.26     28.16 o
  -6   0   4       38.16       38.60     14.86 o
  -5   0   4     2442.03     2530.49     66.47 o
  -4   0   4     1303.24     1298.83     39.65 o
  -3   0   4      874.09      992.70     30.01 o
  -2   0   4     3932.84     3834.74     80.23 o
  -1   0   4    26009.59    26627.21    443.69 o
   0   0   4     5475.21     5641.98    143.14 o
   1   0   4     4441.58     4254.27     89.38 o
   2   0   4    79999.84    79626.60   1498.48 o
   3   0   4     3014.47     2828.62     83.31 o
   4   0   4       80.60       90.67     18.91 o
   5   0   4    15090.21    15556.43    606.84 o
   6   0   4      788.25      847.52     47.03 o
   7   0   4       92.12      187.17     30.31 o
   8   0   4     1228.89     1053.96     47.80 o
   9   0   4     1184.62     1166.64     54.10 o
  10   0   4     3103.67     3080.55     94.25 o
  11   0   4     1044.84     1089.85     76.39 o
  12   0   4     2584.78     2791.71     87.03 o
  13   0   4     1195.68     1359.98     74.01 o
  14   0   4      212.38      165.56     89.61 o
  15   0   4       15.45      -38.73     75.16 o
  16   0   4       43.19      -75.32     75.32 o
 -17   1   4      105.77       25.31     56.83 o
 -16   1   4        4.25       31.86     43.73 o
 -15   1   4        1.07      -29.52     29.52 o
 -14   1   4        9.76       32.81     27.99 o
 -13   1   4        9.16       14.33     17.29 o
 -12   1   4       88.62       89.57     18.02 o
 -11   1   4      152.18      180.22     17.09 o
 -10   1   4        3.53        4.90     11.26 o
  -9   1   4      170.93      173.43     14.16 o
  -8   1   4     1998.52     2099.48     34.31 o
  -7   1   4     4633.55     4699.87     59.80 o
  -6   1   4      265.18      300.27     16.22 o
  -5   1   4     4166.28     4272.97     77.02 o
  -4   1   4     2764.25     2751.52     51.99 o
  -3   1   4      345.03      319.96     14.48 o
  -2   1   4      496.32      406.99     11.28 o
  -1   1   4        0.27       -3.37      3.37 o
   0   1   4     5221.47     5168.26     64.60 o
   1   1   4     1084.27     1123.38     24.64 o
   2   1   4    15584.74    15351.16    231.02 o
   3   1   4     6577.94     6912.36    124.86 o
   4   1   4      881.91     1013.47     32.18 o
   5   1   4     1244.28     1208.54     29.91 o
   6   1   4      395.91      400.66     18.23 o
   7   1   4       18.97       17.56     12.37 o
   8   1   4      209.46      210.06     19.49 o
   9   1   4      577.59      560.27     28.78 o
  10   1   4      119.14      115.18     19.70 o
  11   1   4       79.53       61.57     20.61 o
  12   1   4       72.93      116.53     23.64 o
  13   1   4      141.68      188.31     36.93 o
  14   1   4       15.35       12.97     35.77 o
  15   1   4        0.64       34.52     41.73 o
  16   1   4       33.69       -1.75     47.31 o
 -17   2   4        7.73       -7.34     50.86 o
 -16   2   4        0.31       49.69     39.16 o
 -15   2   4      322.12      300.21     39.42 o
 -14   2   4       22.95        6.35     27.82 o
 -13   2   4       92.00       56.37     23.51 o
 -12   2   4     1675.49     1814.72     54.85 o
 -11   2   4     1865.37     1918.98     45.93 o
 -10   2   4     4081.57     4074.61     59.81 o
  -9   2   4     5195.83     5086.16     65.11 o
  -8   2   4     1487.87     1424.88     31.91 o
  -7   2   4     1423.84     1525.59     36.51 o
  -6   2   4     1606.08     1488.62     32.07 o
  -5   2   4        7.06       -7.61      7.61 o
  -4   2   4      563.13      564.32     19.15 o
  -3   2   4       99.99      117.47      9.52 o
  -2   2   4    25717.82    26400.52    399.35 o
  -1   2   4     9889.52     9956.15    129.57 o
   0   2   4     3527.86     3494.87     52.69 o
   1   2   4    68895.42    70075.91   1021.89 o
   2   2   4    27368.10    27815.21    529.46 o
   3   2   4      875.43      857.64     25.97 o
   4   2   4     2487.87     2181.79     41.55 o
   5   2   4     2446.63     2633.97     45.66 o
   6   2   4        2.78       10.35     10.17 o
   7   2   4     1900.00     1902.10     40.65 o
   8   2   4      692.84      684.96     26.69 o
   9   2   4     2224.02     2183.61     49.29 o
  10   2   4      331.52      331.61     26.43 o
  11   2   4     2069.89     2124.29    107.17 o
  12   2   4     2410.40     2510.80     74.23 o
  13   2   4      609.45      583.82     64.14 o
  14   2   4      324.13      396.90     61.34 o
  15   2   4      211.79      192.92     50.04 o
  16   2   4        3.33       15.08     47.22 o
 -17   3   4        6.64      -39.21     59.30 o
 -16   3   4       15.20       22.42     49.98 o
 -15   3   4       14.53      -23.43     33.73 o
 -14   3   4      297.98      345.72     41.64 o
 -13   3   4      290.03      341.07     34.51 o
 -12   3   4      332.94      377.62     42.37 o
 -11   3   4      289.30      277.57     28.03 o
 -10   3   4       48.33       67.46     19.61 o
  -9   3   4      749.74      723.52     26.92 o
  -8   3   4      106.75       97.88     14.28 o
  -7   3   4       44.70       29.03     11.39 o
  -6   3   4       17.14       21.16      9.33 o
  -5   3   4      587.41      610.51     22.25 o
  -4   3   4       14.61        5.69      6.96 o
  -3   3   4      540.10      507.63     16.79 o
  -2   3   4      193.49      185.05     15.77 o
  -1   3   4     9101.50     9453.34    111.21 o
   0   3   4      223.89      280.90      7.57 o
   1   3   4     6149.46     6601.06     74.05 o
   2   3   4     1181.10     1281.49     34.92 o
   3   3   4      531.08      612.04     19.83 o
   4   3   4      130.13      152.90      9.91 o
   5   3   4       69.48       73.50      9.54 o
   6   3   4      385.62      359.48     16.09 o
   7   3   4        1.18       -0.67     10.31 o
   8   3   4      304.30      331.49     20.89 o
   9   3   4      975.12      963.58     38.78 o
  10   3   4      127.13      111.24     25.82 o
  11   3   4        8.60        3.14     28.07 o
  12   3   4       93.08       90.47     34.52 o
  13   3   4       11.00      -23.61     32.33 o
  14   3   4        0.93      -11.14     57.19 o
  15   3   4       15.68       24.18     77.32 o
  16   3   4        0.33       -8.30     47.27 o
 -16   4   4        0.39       37.46     50.15 o
 -15   4   4       43.60       20.28     37.60 o
 -14   4   4       29.79       60.04     35.47 o
 -13   4   4      407.97      494.48     55.49 o
 -12   4   4      260.79      299.49     31.31 o
 -11   4   4     1249.50     1329.27     53.71 o
 -10   4   4     2310.02     2273.28     65.82 o
  -9   4   4     1172.99      973.17     44.00 o
  -8   4   4     4393.02     4185.06     86.44 o
  -7   4   4      133.89      125.71     11.89 o
  -6   4   4     1619.47     1563.98     36.61 o
  -5   4   4     1972.60     1996.22     35.01 o
  -4   4   4      846.03      943.12     18.92 o
  -3   4   4    15632.25    16163.90    236.88 o
  -2   4   4      297.41      273.94     13.46 o
  -1   4   4    16161.60    16547.98    170.58 o
   0   4   4     3083.98     2961.45     38.03 o
   1   4   4    19761.00    20212.66    201.52 o
   2   4   4     4891.31     4715.15     68.48 o
   3   4   4    11422.46    11369.56    118.34 o
   4   4   4      455.62      406.45     15.93 o
   5   4   4      672.88      649.93     27.22 o
   6   4   4      132.02      159.47     15.21 o
   7   4   4      616.99      587.09     23.06 o
   8   4   4       54.58       51.16     20.38 o
   9   4   4     1960.09     2012.08     60.84 o
  10   4   4     1045.31      989.69     46.92 o
  11   4   4     1030.16     1072.12     59.00 o
  12   4   4     1485.63     1576.97     82.63 o
  13   4   4     1362.94     1431.82     82.56 o
  14   4   4       58.16       49.31     45.66 o
  15   4   4      192.84      127.95     52.22 o
  16   4   4       91.03      -33.61     47.87 o
 -16   5   4      107.98      146.44     55.55 o
 -15   5   4       24.67       48.38     49.16 o
 -14   5   4        7.56       66.57     46.23 o
 -13   5   4       15.23        5.58     28.70 o
 -12   5   4       77.88       78.33     30.03 o
 -11   5   4      219.32      255.08     37.62 o
 -10   5   4      297.58      291.46     32.08 o
  -9   5   4      348.03      289.52     29.33 o
  -8   5   4     1528.39     1332.31     42.56 o
  -7   5   4       79.87       87.41     23.36 o
  -6   5   4      737.60      660.53     20.54 o
  -5   5   4        8.70       -8.08      8.08 o
  -4   5   4      205.42      199.73     14.99 o
  -3   5   4     1145.71     1085.77     24.51 o
  -2   5   4      470.86      487.77     13.75 o
  -1   5   4      161.27      207.81      8.44 o
   0   5   4     1488.09     1529.71     22.25 o
   1   5   4      793.44      848.49     17.50 o
   2   5   4      402.96      456.41     12.75 o
   3   5   4     2839.68     3016.24     39.29 o
   4   5   4       70.54       74.24      9.58 o
   5   5   4      770.81      736.64     27.96 o
   6   5   4      125.39      132.00     13.43 o
   7   5   4      193.13      183.07     19.67 o
   8   5   4      118.07      137.23     20.19 o
   9   5   4      270.08      252.77     30.87 o
  10   5   4       14.10        2.98     24.31 o
  11   5   4      401.73      460.74     47.88 o
  12   5   4       56.16       24.47     39.95 o
  13   5   4       35.45       41.42     46.58 o
  14   5   4       19.28       28.70     45.54 o
  15   5   4        4.00      -18.12     45.57 o
 -16   6   4       20.85      -27.08     49.32 o
 -15   6   4       29.29       40.06     49.61 o
 -14   6   4      169.54      233.67     55.16 o
 -13   6   4      626.29      823.08     60.27 o
 -12   6   4     1142.27     1108.96    104.63 o
 -11   6   4      295.71      320.80     37.13 o
 -10   6   4     2019.80     1940.62     64.69 o
  -9   6   4     3729.79     3483.33     84.10 o
  -8   6   4      139.31      160.43     25.09 o
  -7   6   4      727.60      695.57     39.00 o
  -6   6   4     1405.82     1391.21     39.60 o
  -5   6   4      175.06      143.05     16.79 o
  -4   6   4     2313.76     2391.18     43.26 o
  -3   6   4       20.84       20.33      8.28 o
  -2   6   4      947.66      877.31     18.95 o
  -1   6   4     5770.47     5860.20     61.14 o
   0   6   4      210.06      179.64     11.17 o
   1   6   4     9877.26     9946.70     96.57 o
   2   6   4       47.16       48.71      6.49 o
   3   6   4     4633.45     4730.53     57.45 o
   4   6   4     1551.47     1534.11     26.43 o
   5   6   4     3267.57     3044.54     53.09 o
   6   6   4      813.83      773.86     26.86 o
   7   6   4      152.11      135.51     20.06 o
   8   6   4      319.96      300.72     26.76 o
   9   6   4      757.01      801.95     37.33 o
  10   6   4      781.36      804.18     46.61 o
  11   6   4      879.95      818.16     56.09 o
  12   6   4      399.02      397.79     97.24 o
  13   6   4     1274.23     1502.37    107.25 o
  14   6   4      151.42      108.59     63.90 o
  15   6   4       95.79      165.78     52.88 o
 -15   7   4        2.88       51.59     50.91 o
 -14   7   4       84.38      133.59     50.02 o
 -13   7   4       42.12       64.26     46.73 o
 -12   7   4        0.02      -18.29     33.87 o
 -11   7   4       52.36       41.22     29.95 o
 -10   7   4        6.46      -20.66     41.57 o
  -9   7   4        5.04       37.34     24.56 o
  -8   7   4       40.15        9.04     18.21 o
  -7   7   4       90.31       94.98     19.82 o
  -6   7   4      739.56      739.07     29.23 o
  -5   7   4        4.75        2.90     12.09 o
  -4   7   4     1037.97     1002.77     36.17 o
  -3   7   4        1.30        7.53     11.14 o
  -2   7   4      258.82      278.76     13.68 o
  -1   7   4       20.71       30.45      7.27 o
   0   7   4      495.14      524.59     14.65 o
   1   7   4      100.76       99.20      9.33 o
   2   7   4      434.89      449.27     13.19 o
   3   7   4      494.49      504.00     29.40 o
   4   7   4      332.51      320.95     23.68 o
   5   7   4       25.97       37.16     13.77 o
   6   7   4      326.86      328.90     20.12 o
   7   7   4        2.50      -11.73     14.72 o
   8   7   4        4.74      -21.53     21.53 o
   9   7   4       14.35        6.77     21.59 o
  10   7   4        0.68       30.13     27.35 o
  11   7   4       47.91       37.97     33.75 o
  12   7   4      330.70      275.48     69.78 o
  13   7   4       12.38      -54.60     56.57 o
  14   7   4       63.19       30.11     61.71 o
 -15   8   4       75.35       57.28     56.41 o
 -14   8   4       16.13       52.78     76.83 o
 -13   8   4     1066.84     1063.57     79.07 o
 -12   8   4      162.22      201.13     45.28 o
 -11   8   4      566.80      628.75     76.12 o
 -10   8   4      631.59      674.82     45.85 o
  -9   8   4     1686.94     1639.88     90.51 o
  -8   8   4      686.57      693.45     36.57 o
  -7   8   4      681.94      605.94     33.10 o
  -6   8   4       23.30       54.29     17.88 o
  -5   8   4     1066.52      964.71     29.33 o
  -4   8   4      303.70      316.90     20.40 o
  -3   8   4      381.00      359.20     16.83 o
  -2   8   4       18.30       14.36     10.28 o
  -1   8   4     4736.58     4691.68     65.76 o
   0   8   4     1082.86     1020.61     40.79 o
   1   8   4     1834.02     1892.69     31.47 o
   2   8   4      609.65      611.00     21.58 o
   3   8   4      465.49      510.31     19.79 o
   4   8   4      513.25      586.40     34.55 o
   5   8   4      935.00      924.40     29.73 o
   6   8   4      188.07      175.85     20.47 o
   7   8   4       61.19       48.21     18.25 o
   8   8   4      428.23      409.80     32.10 o
   9   8   4      463.30      495.93     39.32 o
  10   8   4      112.33       96.11     34.19 o
  11   8   4      317.36      404.45     87.68 o
  12   8   4      637.47      839.76     65.90 o
  13   8   4       93.92       46.65     69.02 o
  14   8   4      258.55      212.48     75.35 o
 -14   9   4        6.75        9.72     52.76 o
 -13   9   4       46.21        9.28     46.91 o
 -12   9   4      135.58      118.23     50.24 o
 -11   9   4       18.04      -28.81     28.81 o
 -10   9   4      306.95      378.05     54.44 o
  -9   9   4       72.98       64.97     26.31 o
  -8   9   4       19.57        0.11     21.88 o
  -7   9   4       48.43       57.81     22.98 o
  -6   9   4     1503.53     1425.06     40.95 o
  -5   9   4        9.30       12.86     15.37 o
  -4   9   4        1.73        6.07     14.77 o
  -3   9   4      386.48      431.11     20.39 o
  -2   9   4       55.39       32.89     14.27 o
  -1   9   4     1786.71     1799.82     47.59 o
   0   9   4      252.05      223.98     18.01 o
   1   9   4      482.91      459.63     21.63 o
   2   9   4      416.34      410.81     23.45 o
   3   9   4      281.54      328.04     26.90 o
   4   9   4       24.28       26.80     18.35 o
   5   9   4       26.07       51.61     18.05 o
   6   9   4       58.03       79.63     21.58 o
   7   9   4       40.79       82.16     22.74 o
   8   9   4       69.38       50.02     23.01 o
   9   9   4       18.10        1.49     29.17 o
  10   9   4        1.08      -23.35     32.36 o
  11   9   4      313.16      348.61     50.47 o
  12   9   4       97.62      134.12     46.62 o
  13   9   4       22.82       14.12     46.71 o
 -13  10   4       32.69       -6.99     50.43 o
 -12  10   4      212.30      281.58     45.12 o
 -11  10   4      221.42      247.27     59.13 o
 -10  10   4       62.38       50.01     45.12 o
  -9  10   4      381.91      366.37     37.32 o
  -8  10   4      454.50      527.55     63.08 o
  -7  10   4      151.09      127.33     23.12 o
  -6  10   4        1.73        3.43     19.19 o
  -5  10   4       18.35       41.70     19.39 o
  -4  10   4       14.91       37.48     24.96 o
  -3  10   4      254.20      190.79     31.36 o
  -2  10   4      166.54      140.71     26.02 o
  -1  10   4     2967.39     2906.93     65.79 o
   0  10   4     1324.96     1285.56     44.77 o
   1  10   4      472.44      440.05     34.53 o
   2  10   4      838.43      927.83     39.67 o
   3  10   4      278.23      250.00     24.59 o
   4  10   4       62.60       79.46     21.64 o
   5  10   4       29.48       20.22     21.03 o
   6  10   4       60.34       78.49     23.80 o
   7  10   4      122.62      126.25     26.05 o
   8  10   4       95.50       37.82     25.84 o
   9  10   4      335.83      220.49     32.95 o
  10  10   4       75.81       67.69     42.55 o
  11  10   4      340.19      335.39     53.41 o
  12  10   4      269.38      249.73     53.97 o
 -12  11   4        2.14      -16.20     39.43 o
 -11  11   4        7.39        3.58     36.57 o
 -10  11   4      285.13      246.18     42.54 o
  -9  11   4       37.28       -4.51     29.27 o
  -8  11   4       16.43       11.23     25.03 o
  -7  11   4       23.20       48.87     29.56 o
  -6  11   4       11.81       -7.12     23.60 o
  -5  11   4      177.78      238.97     37.92 o
  -4  11   4       94.06       65.36     46.85 o
  -3  11   4       77.41       94.28     30.61 o
  -2  11   4       38.17       19.91     22.62 o
  -1  11   4      993.74      900.59     38.49 o
   0  11   4        1.08       10.35     18.97 o
   1  11   4      276.28      289.77     29.32 o
   2  11   4        9.72      -13.04     21.63 o
   3  11   4      107.59       94.61     25.16 o
   4  11   4        3.54      -25.15     25.15 o
   5  11   4      133.23      156.59     31.22 o
   6  11   4        4.73       -4.14     25.64 o
   7  11   4       89.01      165.98     31.11 o
   8  11   4       14.17       48.19     28.80 o
   9  11   4        3.31      -30.79     30.79 o
  10  11   4       54.11        8.15     33.78 o
  11  11   4        0.24      -42.64     42.64 o
 -11  12   4      165.43      235.98     47.41 o
 -10  12   4        6.91       -8.61     36.22 o
  -9  12   4       93.02       40.51     30.63 o
  -8  12   4      176.64      156.29     32.94 o
  -7  12   4        2.96        1.33     33.26 o
  -6  12   4       10.06       43.46     39.47 o
  -5  12   4      192.49      211.12     44.51 o
  -4  12   4       93.27       72.64     55.48 o
  -3  12   4        2.41       51.43     33.22 o
  -2  12   4       30.57       24.52     30.38 o
  -1  12   4      629.02      646.67     54.74 o
   0  12   4      163.10      184.06     52.38 o
   1  12   4      751.54      721.59     54.72 o
   2  12   4      251.10      282.70     34.25 o
   3  12   4       42.22       34.01     62.56 o
   4  12   4      476.54      530.01     87.54 o
   5  12   4        6.39       62.67     34.27 o
   6  12   4        2.28       -2.97     33.41 o
   7  12   4       28.64       10.20     37.59 o
   8  12   4       22.33       17.54     46.08 o
   9  12   4      300.22      317.88     42.76 o
  10  12   4      147.99       88.02     39.02 o
 -10  13   4       37.78       73.54     35.83 o
  -9  13   4        5.35       21.96     47.43 o
  -8  13   4       17.91       68.95     47.98 o
  -7  13   4       13.62       21.54     43.03 o
  -6  13   4        0.94       33.66     42.06 o
  -5  13   4      194.03      247.31     48.52 o
  -4  13   4      215.32      200.10    119.97 o
  -3  13   4        1.19       18.01     38.00 o
  -2  13   4       31.72        9.03     36.30 o
  -1  13   4      376.17      396.38     48.34 o
   0  13   4      100.38      112.81     42.19 o
   1  13   4        4.61      -30.15     55.64 o
   2  13   4        3.20       78.24     60.25 o
   3  13   4       23.05       -1.40     37.06 o
   4  13   4      246.55      253.12     46.57 o
   5  13   4       99.39      135.05     45.64 o
   6  13   4        1.73      -34.74     41.38 o
   7  13   4        5.99       44.86     37.98 o
   8  13   4        9.82      -26.63     38.57 o
   9  13   4      232.37      245.56     48.76 o
  -8  14   4      153.73      191.49     54.83 o
  -7  14   4        9.85       35.08     47.67 o
  -6  14   4      148.07      111.59     49.45 o
  -5  14   4        8.05        6.74     48.11 o
  -4  14   4       16.06      -25.03     41.92 o
  -3  14   4       67.17       37.37     41.76 o
  -2  14   4        6.08      -36.43     56.41 o
  -1  14   4       56.33       37.51     42.78 o
   0  14   4       14.31       38.12     33.80 o
   1  14   4       16.46       -5.26     52.34 o
   2  14   4      489.16      567.03     82.23 o
   3  14   4       86.44       25.36     57.49 o
   4  14   4       58.54       76.55     65.02 o
   5  14   4       89.09       91.79     45.43 o
   6  14   4        4.56       -2.49     43.47 o
   7  14   4        6.40        2.90     46.45 o
  -5  15   4      198.04      298.90     61.18 o
  -4  15   4        0.37       -1.84     62.10 o
  -3  15   4      104.17       66.86     68.55 o
  -2  15   4        1.27       60.54     46.59 o
  -1  15   4      121.03        1.84     67.02 o
   0  15   4       83.25      128.96     69.63 o
   1  15   4      151.31      127.46     47.81 o
   2  15   4       60.33       60.25     66.86 o
   3  15   4        0.85      -57.49     57.49 o
   4  15   4       94.97       48.26     65.94 o
   5  15   4      349.55      333.86     83.00 o
 -17   1   5      461.70      531.00     78.51 o
 -16   1   5      375.10      409.29     51.01 o
 -15   1   5        3.58       35.14     30.93 o
 -14   1   5      439.68      409.04     38.54 o
 -13   1   5        8.94       -9.77     17.11 o
 -12   1   5     1469.89     1454.96     37.48 o
 -11   1   5     1791.43     1856.41     39.44 o
 -10   1   5       39.41       49.36     12.36 o
  -9   1   5    17187.02    16973.77    175.19 o
  -8   1   5     5629.98     5716.86     72.10 o
  -7   1   5    10612.41    10890.71    127.11 o
  -6   1   5     5062.31     5122.23     75.92 o
  -5   1   5     7698.53     7586.87    124.60 o
  -4   1   5      295.87      256.67     15.50 o
  -3   1   5       55.23       35.47      8.06 o
  -2   1   5      991.70     1071.05     21.58 o
  -1   1   5     2043.88     2137.26     35.37 o
   0   1   5     1277.05     1251.29     26.43 o
   1   1   5     1656.04     1706.32     34.31 o
   2   1   5    49007.03    48540.11    708.77 o
   3   1   5     1740.89     1739.30     38.18 o
   4   1   5     3341.11     3262.07     70.16 o
   5   1   5    13833.19    14219.97    197.95 o
   6   1   5     1729.86     1645.21     41.15 o
   7   1   5     5063.75     5140.12     98.26 o
   8   1   5      729.51      700.88     35.09 o
   9   1   5      530.27      529.06     34.02 o
  10   1   5       77.61       98.41     19.97 o
  11   1   5      230.40      247.39     26.15 o
  12   1   5      825.21      821.81     42.72 o
  13   1   5       68.70       69.91     28.99 o
  14   1   5      520.39      497.82     66.51 o
  15   1   5      176.72      205.32     51.54 o
  16   1   5      608.85      761.58     71.63 o
 -17   2   5        1.19       42.91     47.27 o
 -16   2   5      105.71      120.42     42.11 o
 -15   2   5       41.22       26.79     32.04 o
 -14   2   5       39.00       41.54     29.67 o
 -13   2   5       34.87       61.91     23.45 o
 -12   2   5        8.10      -18.14     18.14 o
 -11   2   5      930.61      960.26     29.18 o
 -10   2   5      332.97      308.25     18.18 o
  -9   2   5        0.27       -9.89      9.89 o
  -8   2   5      282.52      248.49     15.09 o
  -7   2   5      503.22      501.85     26.42 o
  -6   2   5      165.97      160.43     12.95 o
  -5   2   5       31.00       26.53      8.87 o
  -4   2   5      696.61      827.62     34.72 o
  -3   2   5      463.29      421.95     20.34 o
  -2   2   5      108.89       98.72      7.38 o
  -1   2   5       66.92       28.91      4.82 o
   0   2   5     7745.63     7813.49     96.30 o
   1   2   5     6332.15     6325.48     87.64 o
   2   2   5      876.12      970.57     22.26 o
   3   2   5       68.11       75.76     11.98 o
   4   2   5      772.00      928.97     19.74 o
   5   2   5       94.16      106.86     10.29 o
   6   2   5       34.07       42.17      9.36 o
   7   2   5     1082.82     1071.06     33.64 o
   8   2   5     1307.31     1248.72     52.17 o
   9   2   5        2.21       19.04     17.29 o
  10   2   5      183.99      182.88     23.73 o
  11   2   5       48.11       13.13     23.95 o
  12   2   5      238.69      265.21     34.65 o
  13   2   5        1.58       13.29     31.86 o
  14   2   5        8.90      -19.42     33.28 o
  15   2   5       65.98       36.55     45.93 o
  16   2   5        0.01      -25.92     46.83 o
 -17   3   5      312.44      416.23     80.01 o
 -16   3   5      424.59      478.25     53.83 o
 -15   3   5      152.42      116.30     39.63 o
 -14   3   5        3.65       12.33     30.23 o
 -13   3   5      197.96      201.52     28.44 o
 -12   3   5       11.09        8.54     22.02 o
 -11   3   5      595.11      544.30     33.33 o
 -10   3   5     1665.50     1701.82     47.96 o
  -9   3   5     5750.61     5577.77     89.45 o
  -8   3   5     1812.62     1778.71     38.29 o
  -7   3   5    10302.33    10153.30    139.52 o
  -6   3   5     3240.97     3233.87     54.22 o
  -5   3   5     9345.22     9344.76    124.55 o
  -4   3   5      369.23      561.87     32.74 o
  -3   3   5      819.91      897.23     24.41 o
  -2   3   5      874.41      854.67     18.14 o
  -1   3   5      154.76      176.96     10.38 o
   0   3   5     5550.28     5471.09     59.42 o
   1   3   5     1556.96     1586.48     22.15 o
   2   3   5    13148.10    13240.33    173.34 o
   3   3   5     6866.34     6888.75     89.22 o
   4   3   5     2050.30     1808.01     29.21 o
   5   3   5    11405.83    11401.75    137.77 o
   6   3   5     1103.95     1069.47     29.72 o
   7   3   5     1082.31     1128.44     29.08 o
   8   3   5     1050.17     1004.80     32.40 o
   9   3   5      120.27      110.35     22.56 o
  10   3   5      532.07      576.80     42.97 o
  11   3   5      413.31      444.16     44.17 o
  12   3   5      349.05      388.68     45.15 o
  13   3   5      950.22      986.46     61.39 o
  14   3   5      403.53      271.24     51.27 o
  15   3   5      390.41      478.05     81.77 o
  16   3   5      354.70      342.11     62.29 o
 -17   4   5      120.32      130.54     53.81 o
 -16   4   5      135.31      130.58     50.30 o
 -15   4   5       78.02       83.97     48.01 o
 -14   4   5       25.19       42.75     31.63 o
 -13   4   5        7.68      -15.80     27.03 o
 -12   4   5       38.17       30.62     25.26 o
 -11   4   5       88.06       60.06     25.10 o
 -10   4   5       12.57       38.70     23.08 o
  -9   4   5        4.78        7.41     18.43 o
  -8   4   5      205.66      198.03     18.66 o
  -7   4   5      172.92      180.73     13.76 o
  -6   4   5       12.84       27.07      8.74 o
  -5   4   5      745.39      791.94     19.03 o
  -4   4   5     1181.50     1270.94     20.74 o
  -3   4   5     2173.99     2458.25     44.92 o
  -2   4   5      153.22      170.59      9.63 o
  -1   4   5     1641.01     1797.73     30.13 o
   0   4   5     1834.22     1915.05     26.23 o
   1   4   5      922.06      916.01     15.70 o
   2   4   5      530.93      507.10     14.01 o
   3   4   5      712.51      699.31     15.57 o
   4   4   5     2761.25     2796.09     40.70 o
   5   4   5      130.86      136.77     11.70 o
   6   4   5       40.17       41.06     10.73 o
   7   4   5      571.85      604.51     24.00 o
   8   4   5      101.95      123.78     19.20 o
   9   4   5      316.03      234.09     29.91 o
  10   4   5       85.40       32.31     40.48 o
  11   4   5        2.61       -1.01     30.52 o
  12   4   5       63.60       71.33     40.53 o
  13   4   5        6.83       -0.67     42.05 o
  14   4   5       29.13       80.47     55.19 o
  15   4   5       58.71       47.69     49.32 o
 -16   5   5      416.64      446.53     65.24 o
 -15   5   5       18.11      -34.04     44.14 o
 -14   5   5        6.80       -6.70     40.01 o
 -13   5   5       38.85       33.56     35.23 o
 -12   5   5        7.42       -8.20     26.64 o
 -11   5   5      318.22      408.22     41.43 o
 -10   5   5     1827.89     1711.61     57.67 o
  -9   5   5     5735.06     5181.93    149.09 o
  -8   5   5      474.68      414.67     27.24 o
  -7   5   5     2951.78     2871.43     67.91 o
  -6   5   5     4557.67     4502.77     67.90 o
  -5   5   5      145.57      144.07     21.63 o
  -4   5   5      182.28      187.62     14.94 o
  -3   5   5     3298.78     3140.72     49.26 o
  -2   5   5      412.44      478.78     14.96 o
  -1   5   5     9093.74     9442.44     96.15 o
   0   5   5       86.99      143.63      9.12 o
   1   5   5     4267.24     4102.56     48.91 o
   2   5   5     4678.15     4530.52     55.10 o
   3   5   5     3560.92     3620.98     45.68 o
   4   5   5     8377.97     7940.34     88.15 o
   5   5   5     6720.23     6521.84     86.41 o
   6   5   5      796.88      825.18     24.46 o
   7   5   5      887.80      915.36     33.93 o
   8   5   5      499.33      516.48     28.99 o
   9   5   5      215.61      238.52     25.83 o
  10   5   5      231.98      225.52     36.71 o
  11   5   5      596.35      522.03     59.66 o
  12   5   5      647.07      673.69     69.85 o
  13   5   5      549.40      613.63     85.39 o
  14   5   5      417.16      628.08     86.21 o
  15   5   5      159.78      204.24     57.00 o
 -16   6   5       41.82       31.12     54.94 o
 -15   6   5        0.33       10.91     48.09 o
 -14   6   5       50.03       22.59     44.96 o
 -13   6   5        2.37      -11.52     33.29 o
 -12   6   5        6.30       48.39     33.29 o
 -11   6   5      268.83      282.85     35.50 o
 -10   6   5       31.64       71.96     25.99 o
  -9   6   5      262.13      243.46     30.86 o
  -8   6   5       73.54       52.35     24.85 o
  -7   6   5      106.44      128.26     17.35 o
  -6   6   5      980.94      959.43     35.05 o
  -5   6   5      748.59      684.67     26.52 o
  -4   6   5       54.30       53.00     11.57 o
  -3   6   5      274.80      319.74     15.14 o
  -2   6   5       35.68       34.95      8.55 o
  -1   6   5     2486.61     2529.38     31.18 o
   0   6   5     1861.83     2023.43     26.20 o
   1   6   5       36.56       56.24      7.85 o
   2   6   5      678.34      683.12     16.88 o
   3   6   5      267.23      274.95     12.37 o
   4   6   5     1025.97     1025.49     21.82 o
   5   6   5     2403.70     2293.04     45.19 o
   6   6   5      258.48      243.78     18.92 o
   7   6   5      162.28      170.82     25.11 o
   8   6   5       26.24       27.06     19.18 o
   9   6   5      193.61      212.79     29.54 o
  10   6   5       20.35       16.52     25.62 o
  11   6   5        9.13        0.78     32.61 o
  12   6   5       19.99       -2.87     41.43 o
  13   6   5       80.63       10.14     57.07 o
  14   6   5        7.96       33.22     62.72 o
  15   6   5      132.47      145.13     54.34 o
 -15   7   5       28.25       49.44     51.63 o
 -14   7   5       29.71        6.10     45.79 o
 -13   7   5      200.90      121.46     48.30 o
 -12   7   5       30.88      -33.36     33.36 o
 -11   7   5      566.85      566.81     45.67 o
 -10   7   5      940.84      838.70     55.21 o
  -9   7   5     1859.76     1608.33     58.68 o
  -8   7   5      700.35      745.23     33.73 o
  -7   7   5     4558.42     4386.71     81.24 o
  -6   7   5     1138.85     1038.08     33.42 o
  -5   7   5      746.86      744.34     25.93 o
  -4   7   5      506.95      555.03     22.54 o
  -3   7   5     1429.72     1410.08     37.92 o
  -2   7   5     2606.30     2561.38     48.55 o
  -1   7   5     1034.54     1122.96     20.24 o
   0   7   5     2317.91     2257.29     30.72 o
   1   7   5      216.04      241.45     12.88 o
   2   7   5     3062.27     2883.72     39.42 o
   3   7   5     8714.40     8464.25    107.06 o
   4   7   5      453.66      444.51     26.87 o
   5   7   5     6530.89     6178.14     92.09 o
   6   7   5     1411.11     1383.55     46.74 o
   7   7   5       73.89       73.69     17.83 o
   8   7   5     1175.03     1159.63     42.92 o
   9   7   5      164.45      254.22     37.36 o
  10   7   5       54.05       87.72     30.00 o
  11   7   5       26.81       36.16     32.41 o
  12   7   5       50.90       -2.37     53.25 o
  13   7   5      395.14      509.90    124.35 o
  14   7   5      157.31       76.35    110.75 o
 -15   8   5       17.97       69.63     53.26 o
 -14   8   5       42.68        5.68     49.50 o
 -13   8   5      334.33      283.44     57.20 o
 -12   8   5      356.69      399.06     50.75 o
 -11   8   5       77.20      112.76     36.94 o
 -10   8   5      197.43      236.72     44.18 o
  -9   8   5       14.96      -11.42     21.88 o
  -8   8   5      314.82      317.79     28.49 o
  -7   8   5       12.59       25.15     19.92 o
  -6   8   5        1.18       -0.49     16.55 o
  -5   8   5     1393.50     1397.61     34.90 o
  -4   8   5      625.19      635.87     26.35 o
  -3   8   5      341.98      347.81     22.47 o
  -2   8   5     1236.85     1243.53     33.00 o
  -1   8   5      441.29      423.28     17.64 o
   0   8   5      807.12      886.95     24.24 o
   1   8   5      273.98      289.19     14.57 o
   2   8   5     1167.83     1136.66     26.71 o
   3   8   5      487.51      518.76     21.04 o
   4   8   5      652.89      641.38     26.49 o
   5   8   5       67.67       24.15     16.54 o
   6   8   5      274.36      277.84     24.54 o
   7   8   5        5.27       31.65     19.37 o
   8   8   5      331.07      297.49     27.74 o
   9   8   5        3.82        9.73     26.85 o
  10   8   5      125.00      176.38     37.25 o
  11   8   5       30.13      -32.09     32.09 o
  12   8   5        7.58       -8.84     48.93 o
  13   8   5        3.29      -51.05     61.09 o
  14   8   5       48.15       31.27     70.71 o
 -14   9   5       13.03      -34.50     48.78 o
 -13   9   5        1.23      -41.81     41.81 o
 -12   9   5      134.35       28.66     58.89 o
 -11   9   5      106.53       66.47     39.33 o
 -10   9   5       63.19       79.58     29.97 o
  -9   9   5     1813.61     1758.21     56.58 o
  -8   9   5      486.16      553.66     43.10 o
  -7   9   5      833.20      810.95     44.91 o
  -6   9   5     2118.60     1998.25     54.19 o
  -5   9   5      267.76      210.24     20.03 o
  -4   9   5       92.03       72.97     16.45 o
  -3   9   5        4.30        6.57     12.85 o
  -2   9   5      129.28      148.39     16.38 o
  -1   9   5      570.83      537.15     27.75 o
   0   9   5      116.43       94.81     15.76 o
   1   9   5      844.90      883.58     27.04 o
   2   9   5     1146.52     1137.79     36.74 o
   3   9   5      381.04      390.60     22.18 o
   4   9   5     2856.32     2754.20     59.78 o
   5   9   5     3931.18     3781.81    105.46 o
   6   9   5       74.87       49.06     20.89 o
   7   9   5      391.71      457.41     31.04 o
   8   9   5      113.57       63.04     24.00 o
   9   9   5       28.31       29.24     28.70 o
  10   9   5      171.05      200.31     49.67 o
  11   9   5        3.77        7.16     40.93 o
  12   9   5      191.85      192.37     50.63 o
  13   9   5       77.76       99.06     50.52 o
 -13  10   5      189.01      133.76     84.53 o
 -12  10   5        4.08      -25.28     36.82 o
 -11  10   5      241.37      245.11     41.95 o
 -10  10   5      120.47       90.37     33.67 o
  -9  10   5        0.13       -1.32     33.36 o
  -8  10   5       83.56       74.29     26.16 o
  -7  10   5      342.23      353.58     31.24 o
  -6  10   5      380.25      367.62     29.69 o
  -5  10   5       67.05       81.46     20.61 o
  -4  10   5       97.17      113.29     21.50 o
  -3  10   5       48.89       75.53     27.29 o
  -2  10   5      242.71      198.87     23.07 o
  -1  10   5     1134.25     1170.03     41.18 o
   0  10   5       58.29       21.27     16.39 o
   1  10   5       14.64        3.16     22.20 o
   2  10   5       15.36       25.65     16.46 o
   3  10   5       47.08       56.47     20.31 o
   4  10   5        0.12       -0.79     19.78 o
   5  10   5       19.91       28.73     21.59 o
   6  10   5       22.82       20.19     22.03 o
   7  10   5      131.00      119.09     26.05 o
   8  10   5       60.16       21.06     24.66 o
   9  10   5      671.64      658.37     50.88 o
  10  10   5        1.94       -2.92     45.14 o
  11  10   5        7.76      -40.84     40.84 o
  12  10   5      240.88      230.34     68.09 o
 -12  11   5        0.94        2.05     39.46 o
 -11  11   5       35.11       -5.05     37.17 o
 -10  11   5        6.33       -4.43     35.89 o
  -9  11   5        9.44      -16.46     30.40 o
  -8  11   5      240.27      289.04     36.19 o
  -7  11   5     1368.46     1382.78     54.50 o
  -6  11   5       14.13      -16.89     22.60 o
  -5  11   5      460.06      448.78     49.54 o
  -4  11   5      941.03     1036.14     55.71 o
  -3  11   5      276.31      304.44     72.05 o
  -2  11   5      127.17       98.62     28.35 o
  -1  11   5       19.75       -9.61     22.01 o
   0  11   5      209.39      230.26     26.50 o
   1  11   5       97.19       94.30     22.76 o
   2  11   5      778.37      799.80     51.13 o
   3  11   5      831.37      848.61     42.71 o
   4  11   5      299.58      254.09     32.68 o
   5  11   5      966.70      967.28     57.57 o
   6  11   5      359.80      402.02     33.19 o
   7  11   5       19.13        0.40     34.88 o
   8  11   5        1.46      -18.41     27.46 o
   9  11   5        1.03       33.93     33.15 o
  10  11   5       48.38        8.87     52.80 o
  11  11   5        3.09      -42.27     42.27 o
 -11  12   5       33.42       -6.61     38.64 o
 -10  12   5       29.59       -2.01     36.82 o
  -9  12   5       65.52       32.61     35.89 o
  -8  12   5      108.31      114.03     32.39 o
  -7  12   5        2.35      -10.40     32.40 o
  -6  12   5      127.51       76.19     41.83 o
  -5  12   5      867.45     1034.15    113.98 o
  -4  12   5      216.87      189.13     38.37 o
  -3  12   5      106.61      158.51     37.37 o
  -2  12   5      289.96      320.20     40.25 o
  -1  12   5      388.23      384.23     41.66 o
   0  12   5      475.83      578.61     39.34 o
   1  12   5      702.58      701.25     55.59 o
   2  12   5        2.18       29.36     27.00 o
   3  12   5      281.04      214.82     40.64 o
   4  12   5      336.09      230.11     44.37 o
   5  12   5      704.74      634.12     49.28 o
   6  12   5      240.36      159.45     45.92 o
   7  12   5       59.68       -9.08     31.70 o
   8  12   5      303.79      311.88     41.52 o
   9  12   5       56.69       57.80     37.02 o
  10  12   5        0.63      -31.78     35.47 o
 -10  13   5       31.89      -38.80     38.80 o
  -9  13   5      163.28      109.39     55.42 o
  -8  13   5       97.08       14.08     50.49 o
  -7  13   5       33.53        6.38     54.26 o
  -6  13   5      298.01      285.97     50.24 o
  -5  13   5      192.46      142.40     46.73 o
  -4  13   5        2.57       26.00     40.39 o
  -3  13   5      401.54      412.04    157.09 o
  -2  13   5       56.76       44.79     39.66 o
  -1  13   5      226.34      233.04     45.76 o
   0  13   5      233.28      199.70     44.07 o
   1  13   5        6.47       -3.07     37.16 o
   2  13   5      458.35      452.21     76.85 o
   3  13   5       34.77        1.82     40.89 o
   4  13   5      409.16      405.08     51.73 o
   5  13   5      140.94       53.26     47.73 o
   6  13   5       67.54      104.39     55.10 o
   7  13   5       89.47       74.65     40.66 o
   8  13   5        7.98      -15.11     39.81 o
   9  13   5       14.68       74.46     42.60 o
  -8  14   5       19.60       15.06     47.08 o
  -7  14   5       60.84       25.94     45.90 o
  -6  14   5        4.78      -39.12     42.12 o
  -5  14   5      192.22      234.16     51.74 o
  -4  14   5      129.80      121.85     84.39 o
  -3  14   5       17.58       10.19     46.73 o
  -2  14   5       42.13       33.66     58.87 o
  -1  14   5        1.59        0.17     40.76 o
   0  14   5        0.81       -9.58     32.64 o
   1  14   5       31.24        3.83     41.90 o
   2  14   5      579.41      603.46     86.38 o
   3  14   5      205.47      179.38     67.48 o
   4  14   5        9.15      -33.66     58.26 o
   5  14   5       24.89       72.37     43.69 o
   6  14   5        1.99      -34.59     42.92 o
   7  14   5       83.59       83.27     51.04 o
  -5  15   5      401.20      531.14     63.58 o
  -4  15   5        1.37      -59.33     59.33 o
  -3  15   5       13.96       -1.38     64.10 o
  -2  15   5       12.13       10.07     44.93 o
  -1  15   5        2.48       61.18     67.94 o
   0  15   5      127.03       71.47     68.55 o
   1  15   5        4.32      -17.88     57.56 o
   2  15   5        7.32      -41.50     60.41 o
   3  15   5      132.08       86.23     67.02 o
   4  15   5        3.19       21.21     63.02 o
 -17   0   6       18.14        6.61     78.85 o
 -16   0   6      416.00      451.60    100.06 o
 -15   0   6      174.33      119.59     46.01 o
 -14   0   6      960.35      920.09     53.32 o
 -13   0   6     1341.92     1358.10     63.23 o
 -12   0   6       81.84      111.07     25.67 o
 -11   0   6      199.85      160.25     24.81 o
 -10   0   6      228.20      196.61     34.83 o
  -9   0   6      430.57      493.90     25.77 o
  -8   0   6       26.59       10.46     13.63 o
  -7   0   6     3950.33     3711.03     71.36 o
  -6   0   6     5285.28     5514.75    126.59 o
  -5   0   6    14755.03    14568.57    290.53 o
  -4   0   6    12565.63    12402.71    252.58 o
  -3   0   6     6859.68     7110.30    148.09 o
  -2   0   6    11994.42    11896.51    233.25 o
  -1   0   6       72.23       95.30      6.94 o
   0   0   6    70008.09    69133.77   1324.48 o
   1   0   6     4170.65     4175.34     91.50 o
   2   0   6     6017.99     6159.72    131.70 o
   3   0   6    13134.90    13003.67    316.90 o
   4   0   6     2304.04     2397.14     93.46 o
   5   0   6     4326.29     3946.81     95.63 o
   6   0   6     7620.42     7345.62    191.33 o
   7   0   6     3329.67     3250.17    107.89 o
   8   0   6      717.63      772.37     53.15 o
   9   0   6     4912.96     4637.06    119.75 o
  10   0   6      167.48       93.83     30.68 o
  11   0   6      176.62      126.76     35.29 o
  12   0   6       49.57      100.57     32.71 o
  13   0   6       40.77       43.96     39.40 o
  14   0   6      100.17       83.24    110.75 o
  15   0   6       35.65      -14.60     75.47 o
  16   0   6      123.80      230.72     95.91 o
 -17   1   6      199.28      168.33     62.82 o
 -16   1   6        0.85       -3.70     35.81 o
 -15   1   6       54.46       35.88     31.18 o
 -14   1   6      174.10      172.41     33.02 o
 -13   1   6       69.08       89.29     20.41 o
 -12   1   6      108.70      109.31     17.91 o
 -11   1   6       88.26       73.44     14.74 o
 -10   1   6        0.28       -9.88     10.67 o
  -9   1   6     2012.29     1981.12     33.81 o
  -8   1   6      237.71      255.98     15.41 o
  -7   1   6        3.18       -1.61      8.25 o
  -6   1   6     1021.36     1069.29     28.06 o
  -5   1   6     2241.34     2296.03     48.25 o
  -4   1   6      293.40      291.98     14.65 o
  -3   1   6     3888.47     3887.85     68.06 o
  -2   1   6     1121.98     1245.48     23.54 o
  -1   1   6     7834.70     7973.15    114.98 o
   0   1   6     2530.20     2600.78     43.61 o
   1   1   6      262.07      234.90     12.32 o
   2   1   6    10752.53    11080.34    171.85 o
   3   1   6     1605.87     1716.06     38.70 o
   4   1   6      995.66      954.43     37.06 o
   5   1   6      422.86      409.36     24.25 o
   6   1   6       58.74       57.64     11.78 o
   7   1   6      183.49      152.64     19.11 o
   8   1   6      103.17       98.65     19.26 o
   9   1   6        0.05      -12.91     17.83 o
  10   1   6      187.04      180.40     23.84 o
  11   1   6      185.11      150.49     24.10 o
  12   1   6       70.60       55.35     23.58 o
  13   1   6       84.91      122.30     41.95 o
  14   1   6       35.48       60.60     37.98 o
  15   1   6       11.04       22.01     45.32 o
  16   1   6        2.93      -33.44     44.50 o
 -17   2   6      118.83      128.48     52.17 o
 -16   2   6      283.06      186.76     43.72 o
 -15   2   6      290.82      330.02     41.98 o
 -14   2   6      688.47      708.13     46.02 o
 -13   2   6     2652.57     2873.24     77.14 o
 -12   2   6       23.84       -2.15     19.10 o
 -11   2   6        1.83        0.45     13.21 o
 -10   2   6       91.65       65.58     14.04 o
  -9   2   6     1740.00     1734.03     32.36 o
  -8   2   6       24.55       21.41      9.99 o
  -7   2   6     2258.47     2362.42     45.75 o
  -6   2   6     9302.51     9275.18    125.76 o
  -5   2   6    19640.22    20216.89    276.00 o
  -4   2   6     2800.26     2652.43     80.02 o
  -3   2   6    24804.44    25236.93    428.24 o
  -2   2   6      962.74      908.93     28.53 o
  -1   2   6     8957.21     9217.22    121.24 o
   0   2   6       33.15       53.73      5.09 o
   1   2   6      270.91      284.03     12.44 o
   2   2   6     9487.17     9952.15    124.45 o
   3   2   6       60.35       75.57      8.38 o
   4   2   6     3887.37     3780.51     51.04 o
   5   2   6     5472.85     5324.68     76.58 o
   6   2   6      280.32      317.68     16.20 o
   7   2   6     6360.43     6131.76     89.48 o
   8   2   6     2532.17     2517.66     65.81 o
   9   2   6      764.22      647.25     31.11 o
  10   2   6     1538.30     1562.97     47.86 o
  11   2   6      151.14      157.06     34.14 o
  12   2   6       23.28       -6.14     27.14 o
  13   2   6        0.26      -24.92     32.62 o
  14   2   6       32.41       33.04     37.62 o
  15   2   6      219.58      238.30     56.13 o
  16   2   6      347.76      346.90     62.03 o
 -17   3   6       14.43       40.28     49.54 o
 -16   3   6       87.76       88.58     48.24 o
 -15   3   6       57.63      118.06     38.86 o
 -14   3   6      153.18      109.49     32.17 o
 -13   3   6      186.44      145.54     26.17 o
 -12   3   6       60.34       60.80     26.51 o
 -11   3   6     1278.45     1235.26     49.58 o
 -10   3   6        0.35      -14.73     20.74 o
  -9   3   6      263.90      253.63     19.16 o
  -8   3   6     1443.98     1529.83     37.65 o
  -7   3   6       59.19       60.39     12.26 o
  -6   3   6      121.71      164.71     13.07 o
  -5   3   6     1001.31     1000.40     24.18 o
  -4   3   6       18.51       29.09      8.87 o
  -3   3   6      108.54      179.99      9.60 o
  -2   3   6        2.87        6.24      4.70 o
  -1   3   6     1859.07     1799.01     25.35 o
   0   3   6       31.79       27.18      4.73 o
   1   3   6     3503.93     3704.29     43.33 o
   2   3   6      432.18      379.09     11.67 o
   3   3   6      800.28      901.18     18.12 o
   4   3   6        0.11        0.28      7.06 o
   5   3   6       42.62       40.74     10.39 o
   6   3   6        5.26       17.09      9.45 o
   7   3   6      721.34      712.82     24.50 o
   8   3   6      885.97     1004.90     38.81 o
   9   3   6       39.15       19.62     19.88 o
  10   3   6       47.22       40.32     28.68 o
  11   3   6       21.05        1.49     30.24 o
  12   3   6      158.33      163.11     43.21 o
  13   3   6       38.05       29.86     38.68 o
  14   3   6        0.88      -41.19     41.19 o
  15   3   6       29.12      121.53     49.81 o
  16   3   6        0.72       13.89     50.50 o
 -17   4   6      476.10      494.16     67.35 o
 -16   4   6      353.00      354.45     59.12 o
 -15   4   6      380.78      321.20     55.81 o
 -14   4   6      587.08      572.80     51.52 o
 -13   4   6      547.76      522.76     41.23 o
 -12   4   6       22.31        6.01     22.69 o
 -11   4   6      425.45      490.82     32.49 o
 -10   4   6       66.36       52.08     22.74 o
  -9   4   6        4.55       13.35     19.01 o
  -8   4   6     1148.95     1061.42     35.60 o
  -7   4   6     6046.82     6157.64     98.99 o
  -6   4   6     1956.92     1967.85     41.97 o
  -5   4   6     9703.47     9710.47    129.73 o
  -4   4   6    12234.40    11871.15    168.08 o
  -3   4   6      887.07      797.81     25.15 o
  -2   4   6     7044.08     6948.77     89.89 o
  -1   4   6      236.57      168.32      8.90 o
   0   4   6     1200.35     1408.32     21.48 o
   1   4   6      410.98      448.54     11.92 o
   2   4   6     1173.06     1197.00     20.87 o
   3   4   6     1291.57     1583.00     30.18 o
   4   4   6      944.96      886.50     21.97 o
   5   4   6     1777.38     1732.83     33.30 o
   6   4   6     6701.77     6771.92     90.26 o
   7   4   6      807.21      782.46     30.53 o
   8   4   6     2008.44     2131.41     56.00 o
   9   4   6     1068.86     1007.57     50.90 o
  10   4   6      271.32      268.12     37.67 o
  11   4   6      276.94      351.22     43.00 o
  12   4   6      122.23      155.63     44.98 o
  13   4   6      117.24      133.18     45.44 o
  14   4   6      180.29      241.45     51.45 o
  15   4   6       79.18      120.26     49.32 o
 -16   5   6       11.88       87.21     50.86 o
 -15   5   6        3.07      -18.32     58.61 o
 -14   5   6      261.73      274.01     45.80 o
 -13   5   6       27.07       40.56     34.34 o
 -12   5   6      165.55      141.78     33.53 o
 -11   5   6       26.39       10.38     24.26 o
 -10   5   6      263.33      237.51     37.67 o
  -9   5   6        5.94        9.84     20.43 o
  -8   5   6      367.87      347.90     26.49 o
  -7   5   6       71.32       54.27     18.03 o
  -6   5   6      972.27      945.10     37.34 o
  -5   5   6      125.74      115.32     14.04 o
  -4   5   6      515.68      571.21     22.09 o
  -3   5   6       35.02       42.11      8.83 o
  -2   5   6      648.51      617.84     24.71 o
  -1   5   6       86.20      110.71      7.29 o
   0   5   6        2.99        2.32      5.94 o
   1   5   6     1369.14     1427.18     25.77 o
   2   5   6       23.67       38.50      6.91 o
   3   5   6      279.30      282.81     15.13 o
   4   5   6     2941.82     2878.21     41.50 o
   5   5   6        9.68       26.32     11.22 o
   6   5   6      303.07      298.12     20.62 o
   7   5   6      178.72      197.98     22.84 o
   8   5   6        3.57       21.57     19.31 o
   9   5   6       97.01       46.17     22.41 o
  10   5   6      145.67       96.14     32.83 o
  11   5   6      496.45      512.54     49.01 o
  12   5   6      363.09      366.78     54.67 o
  13   5   6       57.39      102.02     62.22 o
  14   5   6        0.46       16.35     73.24 o
  15   5   6        2.96       33.09     50.12 o
 -16   6   6      352.87      281.81     89.10 o
 -15   6   6      202.25       91.15     65.32 o
 -14   6   6       15.37      -40.89     40.89 o
 -13   6   6      935.37      932.46     60.84 o
 -12   6   6       83.30       74.30     38.83 o
 -11   6   6      170.68      133.93     30.41 o
 -10   6   6      122.38      116.21     28.13 o
  -9   6   6      322.55      301.19     31.34 o
  -8   6   6     1506.72     1404.45     50.01 o
  -7   6   6      689.01      712.85     29.89 o
  -6   6   6     3059.92     3085.72     76.65 o
  -5   6   6    14087.33    13759.56    194.31 o
  -4   6   6     2798.87     2689.66     47.20 o
  -3   6   6     2784.54     2776.03     40.69 o
  -2   6   6     5442.12     5588.09     72.89 o
  -1   6   6       15.27       27.74      6.00 o
   0   6   6      102.35       61.89      8.27 o
   1   6   6       71.22       72.96      8.00 o
   2   6   6     2008.55     2000.92     32.36 o
   3   6   6      110.75      150.51     11.16 o
   4   6   6     1659.12     1602.56     29.32 o
   5   6   6     6935.01     6796.57    104.89 o
   6   6   6     1182.52     1179.56     35.25 o
   7   6   6      934.35      941.22     33.43 o
   8   6   6     1130.22     1074.46     43.99 o
   9   6   6      574.11      517.11     36.68 o
  10   6   6      620.35      630.61     40.47 o
  11   6   6       28.32       61.79     49.85 o
  12   6   6       97.49       70.87     47.18 o
  13   6   6        9.09      -49.07     49.07 o
  14   6   6        4.32        4.67     61.86 o
  15   6   6      147.11      139.72     55.23 o
 -15   7   6       27.19      -30.27     48.32 o
 -14   7   6       13.95       64.59     48.84 o
 -13   7   6       60.42       52.11     42.96 o
 -12   7   6      182.59      185.82     39.80 o
 -11   7   6        1.51       -7.87     27.48 o
 -10   7   6       39.32       57.69     31.17 o
  -9   7   6      115.49      124.60     28.68 o
  -8   7   6       35.92       25.41     19.31 o
  -7   7   6      332.34      351.75     27.88 o
  -6   7   6     1122.74     1064.47     35.83 o
  -5   7   6       51.22       35.05     15.45 o
  -4   7   6     2673.88     2682.61     49.85 o
  -3   7   6       22.65       24.63      8.74 o
  -2   7   6      176.93      182.39     12.98 o
  -1   7   6     1027.35     1128.52     20.66 o
   0   7   6      405.04      455.54     13.53 o
   1   7   6      382.08      420.42     12.03 o
   2   7   6       52.36       45.69      8.74 o
   3   7   6      949.24     1020.39     29.35 o
   4   7   6       45.42       27.42     12.45 o
   5   7   6     2260.64     2046.38     47.23 o
   6   7   6     1065.61     1003.64     35.31 o
   7   7   6      229.23      233.41     26.41 o
   8   7   6      150.02      167.08     27.50 o
   9   7   6      116.55      173.71     29.74 o
  10   7   6       48.48       61.28     28.69 o
  11   7   6       46.15      -18.15     31.94 o
  12   7   6      108.37      148.05     46.10 o
  13   7   6      394.54      307.95     73.82 o
  14   7   6        0.91       66.03     73.09 o
 -15   8   6       33.62      107.34     55.87 o
 -14   8   6       94.08       70.22     51.83 o
 -13   8   6      105.38      100.43     47.32 o
 -12   8   6      133.87      111.95     42.40 o
 -11   8   6       67.14      115.42     45.41 o
 -10   8   6       54.49       31.52     28.69 o
  -9   8   6       39.71       13.44     22.72 o
  -8   8   6      677.86      703.66     35.78 o
  -7   8   6      994.97      989.24     38.33 o
  -6   8   6     3343.55     3163.32     62.74 o
  -5   8   6     2035.17     2083.28     43.21 o
  -4   8   6     6957.66     6632.86    104.84 o
  -3   8   6      602.41      583.52     22.31 o
  -2   8   6     1971.44     2001.12     38.41 o
  -1   8   6      108.06       75.62     11.92 o
   0   8   6      162.42      204.33     14.65 o
   1   8   6      499.46      482.41     18.94 o
   2   8   6     1328.27     1399.79     28.38 o
   3   8   6      115.93      150.42     26.71 o
   4   8   6     1179.05     1159.31     30.01 o
   5   8   6     1630.99     1573.71     56.87 o
   6   8   6      821.31      801.04     33.52 o
   7   8   6      342.92      320.16     26.46 o
   8   8   6     1209.58     1286.71     51.84 o
   9   8   6      468.67      475.96     38.27 o
  10   8   6      549.80      561.23     66.07 o
  11   8   6      184.79      134.69     50.57 o
  12   8   6        6.25       -4.22     44.95 o
  13   8   6       34.09        6.91     45.38 o
  14   8   6       22.56       -0.17     48.24 o
 -14   9   6       37.49       25.70     61.78 o
 -13   9   6       40.27      -34.32     45.85 o
 -12   9   6       36.08        2.86     43.62 o
 -11   9   6       17.06       46.55     38.57 o
 -10   9   6      297.48      353.30     46.37 o
  -9   9   6      227.85      224.73     34.71 o
  -8   9   6      343.40      319.37     30.45 o
  -7   9   6      614.22      528.73     32.91 o
  -6   9   6      790.89      708.26     41.65 o
  -5   9   6      548.21      514.93     27.90 o
  -4   9   6        5.77       17.08     15.57 o
  -3   9   6      387.89      396.29     22.66 o
  -2   9   6        6.12        9.88     14.50 o
  -1   9   6       38.54       -0.07     16.41 o
   0   9   6        1.90        4.81     13.80 o
   1   9   6      351.54      388.81     20.00 o
   2   9   6       17.47       16.65     15.53 o
   3   9   6       15.29        5.75     13.51 o
   4   9   6      109.37      120.68     21.09 o
   5   9   6      582.76      550.12     30.24 o
   6   9   6        0.86        0.12     19.93 o
   7   9   6       11.21       22.62     28.64 o
   8   9   6       33.34        5.73     23.08 o
   9   9   6      253.67      204.39     31.36 o
  10   9   6        6.08       19.43     34.63 o
  11   9   6       89.07      102.11     45.14 o
  12   9   6       31.85      -42.61     42.61 o
  13   9   6       20.68      -44.37     46.70 o
 -13  10   6      118.10        9.62     48.34 o
 -12  10   6       63.36       83.13     45.26 o
 -11  10   6      158.55      150.79     39.41 o
 -10  10   6        8.49      -28.95     28.95 o
  -9  10   6      167.07      172.32     44.12 o
  -8  10   6      274.48      261.99     31.83 o
  -7  10   6     1050.97     1077.24     39.49 o
  -6  10   6      704.01      735.75     33.31 o
  -5  10   6      647.47      650.41     55.00 o
  -4  10   6      702.34      657.00     38.74 o
  -3  10   6      858.52      973.27     50.36 o
  -2  10   6     1111.31     1119.62     51.00 o
  -1  10   6      447.90      422.33     27.88 o
   0  10   6       28.88       37.35     19.45 o
   1  10   6      319.43      357.01     22.75 o
   2  10   6      391.97      419.23     38.23 o
   3  10   6        6.82       38.81     17.87 o
   4  10   6       28.06       40.20     21.56 o
   5  10   6      612.12      587.59     39.34 o
   6  10   6       94.40       85.12     24.29 o
   7  10   6      496.68      471.17     34.01 o
   8  10   6      902.23      843.13     43.84 o
   9  10   6      172.51      211.69     33.26 o
  10  10   6       27.26       11.31     31.52 o
  11  10   6      224.31      241.88     51.49 o
  12  10   6        1.44      -41.09     44.80 o
 -12  11   6       32.88       -1.86     39.46 o
 -11  11   6       15.23       27.84     36.64 o
 -10  11   6       54.05       -4.91     35.13 o
  -9  11   6       48.03      -18.06     30.02 o
  -8  11   6      759.31      730.33     53.19 o
  -7  11   6       14.16       32.43     24.30 o
  -6  11   6      178.74      182.30     27.96 o
  -5  11   6      609.81      676.35     75.62 o
  -4  11   6      492.45      534.69     44.71 o
  -3  11   6       13.12       -8.87     42.99 o
  -2  11   6      305.26      291.49     42.95 o
  -1  11   6        6.30       -0.64     22.24 o
   0  11   6      310.05      382.97     27.61 o
   1  11   6      664.06      741.12     44.48 o
   2  11   6      228.52      274.68     50.79 o
   3  11   6       31.72        1.88     25.16 o
   4  11   6        1.89       11.37     33.91 o
   5  11   6      345.70      348.49     39.66 o
   6  11   6      155.61      133.14     29.34 o
   7  11   6        2.45       13.32     27.14 o
   8  11   6        1.43       10.08     29.36 o
   9  11   6      199.22      189.09     37.03 o
  10  11   6       42.64       27.64     40.94 o
  11  11   6       12.42       10.13     36.09 o
 -11  12   6       54.40       20.00     40.09 o
 -10  12   6       38.88       -9.40     37.23 o
  -9  12   6       54.88       34.01     37.02 o
  -8  12   6       55.09       22.94     28.92 o
  -7  12   6       87.39       73.10     42.56 o
  -6  12   6      101.13       77.16    104.83 o
  -5  12   6      883.82      780.95    169.70 o
  -4  12   6       16.51      -34.22     34.22 o
  -3  12   6      765.99      773.98     56.47 o
  -2  12   6      451.37      478.76     44.70 o
  -1  12   6      561.49      606.65     33.55 o
   0  12   6       90.47       97.05     37.76 o
   1  12   6      136.94      124.52     64.87 o
   2  12   6      390.04      510.08     39.23 o
   3  12   6        2.34      -13.26     32.70 o
   4  12   6      261.29      288.49     45.39 o
   5  12   6       21.00      -28.76     32.72 o
   6  12   6       13.05       17.67     34.83 o
   7  12   6     1026.66     1126.22     64.50 o
   8  12   6      196.88      240.86     39.46 o
   9  12   6       28.71       17.75     44.55 o
  10  12   6        3.67       22.23     37.39 o
 -10  13   6        8.17      -39.51     39.51 o
  -9  13   6       33.02       56.98     51.80 o
  -8  13   6       26.91       31.90     46.10 o
  -7  13   6       12.57      -41.62     41.62 o
  -6  13   6        2.59       25.98     42.80 o
  -5  13   6      108.27       98.53     43.86 o
  -4  13   6       24.83       -1.08     39.89 o
  -3  13   6       30.53       50.83     40.08 o
  -2  13   6       29.58       11.56     36.97 o
  -1  13   6      222.84      234.40     47.36 o
   0  13   6      206.81      110.06     42.55 o
   1  13   6       88.22       67.51     76.70 o
   2  13   6      461.02      536.91     79.01 o
   3  13   6      108.71      127.89     61.48 o
   4  13   6      131.42       91.37     42.31 o
   5  13   6      111.90      137.90     45.87 o
   6  13   6       34.86       38.88     37.28 o
   7  13   6      152.73      221.80     45.05 o
   8  13   6      254.64      294.17     66.18 o
   9  13   6        3.61       24.58     41.87 o
  -8  14   6       76.55       18.44     47.84 o
  -7  14   6      656.11      627.12    138.80 o
  -6  14   6       24.41       49.45     47.66 o
  -5  14   6      111.21      138.78     65.56 o
  -4  14   6       65.59      150.73     48.85 o
  -3  14   6      227.76      264.69    105.91 o
  -2  14   6       49.26      212.93     49.43 o
  -1  14   6      120.51       83.49     44.56 o
   0  14   6       21.34       40.15     34.92 o
   1  14   6        0.02       29.42     40.81 o
   2  14   6       34.67       51.19     61.33 o
   3  14   6      358.01      241.78     69.32 o
   4  14   6        2.18        0.92     60.72 o
   5  14   6       48.22       20.60     43.08 o
   6  14   6      228.92      124.82     97.14 o
   7  14   6      495.26      449.58     75.32 o
  -5  15   6      141.72      122.42     52.76 o
  -4  15   6        0.33      148.79     70.25 o
  -3  15   6       28.76       55.64     69.48 o
  -2  15   6      168.96      138.34     70.55 o
  -1  15   6       13.03      -61.48     61.48 o
   0  15   6      136.95      134.65     67.32 o
   1  15   6        2.04       -3.72     44.42 o
   2  15   6        0.53      -49.19     59.02 o
   3  15   6       13.04      122.35     68.71 o
   4  15   6        2.62       16.60     63.79 o
 -17   1   7       32.36       31.69     56.14 o
 -16   1   7      187.97      170.02     41.42 o
 -15   1   7       88.38       49.63     31.92 o
 -14   1   7      427.18      492.74     45.03 o
 -13   1   7     1311.09     1279.43     38.74 o
 -12   1   7      589.48      654.20     26.87 o
 -11   1   7      321.61      340.81     19.58 o
 -10   1   7      792.48      787.15     26.89 o
  -9   1   7     3019.41     2951.86     47.14 o
  -8   1   7        6.86        8.11      9.50 o
  -7   1   7        8.16       14.51      9.79 o
  -6   1   7     2568.71     2840.68     48.56 o
  -5   1   7       62.00       61.11     13.79 o
  -4   1   7     8244.78     8023.83    119.82 o
  -3   1   7    11121.04    11132.24    159.49 o
  -2   1   7    30016.30    30305.57    415.87 o
  -1   1   7    28260.97    27987.78    384.70 o
   0   1   7     2588.06     2632.73     49.41 o
   1   1   7      477.09      453.83     11.23 o
   2   1   7     4076.01     3977.48     56.72 o
   3   1   7      181.76      167.43     10.34 o
   4   1   7      436.16      491.25     15.92 o
   5   1   7     3326.67     3299.60     58.04 o
   6   1   7     1759.54     1822.56     36.76 o
   7   1   7     3327.54     3302.41     59.89 o
   8   1   7     2214.34     2179.60     62.56 o
   9   1   7      883.32      856.36     41.28 o
  10   1   7      623.98      698.37     35.03 o
  11   1   7     1779.67     1658.59     48.73 o
  12   1   7      286.14      320.27     34.30 o
  13   1   7      695.96      696.26     53.30 o
  14   1   7      513.13      529.27     51.99 o
  15   1   7       22.45        6.52     45.12 o
  16   1   7        7.23       43.63     49.25 o
 -17   2   7        2.92        4.77     45.18 o
 -16   2   7        9.93       -3.60     36.64 o
 -15   2   7        0.17       -2.64     30.71 o
 -14   2   7       22.98       18.24     30.88 o
 -13   2   7      363.97      425.00     33.02 o
 -12   2   7        5.22        2.22     19.45 o
 -11   2   7       27.75       16.86     13.66 o
 -10   2   7       22.80       39.79     12.59 o
  -9   2   7        5.11        4.55     10.75 o
  -8   2   7      274.26      316.53     16.45 o
  -7   2   7       95.40      101.89     11.77 o
  -6   2   7     2963.24     3109.87     52.40 o
  -5   2   7      623.37      632.37     23.76 o
  -4   2   7     2602.33     2714.52     53.59 o
  -3   2   7      849.10      890.93     23.48 o
  -2   2   7     1819.29     1766.29     31.80 o
  -1   2   7      802.10      870.54     16.39 o
   0   2   7     5803.85     5977.25     75.48 o
   1   2   7     2049.74     2145.06     27.59 o
   2   2   7        0.21        2.55      4.64 o
   3   2   7      297.54      359.73     12.19 o
   4   2   7     4879.80     5252.00     62.61 o
   5   2   7     1662.44     1905.47     40.82 o
   6   2   7     1390.01     1309.59     30.08 o
   7   2   7        2.30       -6.25     11.85 o
   8   2   7        0.89        7.25     15.36 o
   9   2   7       32.47       49.84     18.36 o
  10   2   7        4.60        8.95     19.79 o
  11   2   7       80.58      107.68     31.69 o
  12   2   7        0.08      -25.39     25.68 o
  13   2   7      141.26      189.13     41.63 o
  14   2   7       31.56       54.95     45.01 o
  15   2   7        2.19       89.15     49.17 o
  16   2   7        9.16       24.15     48.63 o
 -17   3   7        6.55       -4.21     51.39 o
 -16   3   7      153.78       89.08     47.72 o
 -15   3   7      392.72      473.64     50.75 o
 -14   3   7      892.55      825.87     49.58 o
 -13   3   7     1885.86     1740.22     53.83 o
 -12   3   7      690.19      733.22     38.70 o
 -11   3   7     2234.89     2228.71     58.22 o
 -10   3   7      206.49      235.31     25.60 o
  -9   3   7      697.97      703.65     25.99 o
  -8   3   7       44.16       46.20     13.31 o
  -7   3   7      382.65      374.60     18.70 o
  -6   3   7     1204.94     1202.24     28.94 o
  -5   3   7     1478.19     1304.00     31.76 o
  -4   3   7     1843.62     1692.10     39.04 o
  -3   3   7     3080.82     2814.84     53.22 o
  -2   3   7     8916.01     9274.19    134.78 o
  -1   3   7    17501.96    17540.38    192.51 o
   0   3   7     1870.87     1790.52     23.16 o
   1   3   7     7996.48     8131.44     95.65 o
   2   3   7     1318.61     1243.93     21.68 o
   3   3   7      762.57      782.50     28.88 o
   4   3   7     2726.96     2812.99     43.42 o
   5   3   7       78.76       47.28      9.51 o
   6   3   7     1092.99     1112.48     31.13 o
   7   3   7      221.67      240.89     17.72 o
   8   3   7      327.86      378.74     21.44 o
   9   3   7     5621.69     5697.75    164.62 o
  10   3   7     1191.37     1137.01     56.20 o
  11   3   7      511.12      536.61     77.90 o
  12   3   7      273.49      320.24     49.85 o
  13   3   7      562.35      540.46     51.66 o
  14   3   7       58.08       36.82     64.98 o
  15   3   7        9.78       -6.67     48.05 o
 -17   4   7       11.91       -9.14     48.94 o
 -16   4   7       63.04       18.34     44.76 o
 -15   4   7       41.54       37.80     43.96 o
 -14   4   7       14.68       44.87     40.80 o
 -13   4   7        4.40       20.08     35.25 o
 -12   4   7        1.68       14.91     23.42 o
 -11   4   7       10.35        7.46     20.22 o
 -10   4   7        2.82       -5.59     20.48 o
  -9   4   7      951.74      887.39     43.95 o
  -8   4   7     1431.69     1215.10     37.74 o
  -7   4   7       18.93       20.78     11.10 o
  -6   4   7     3862.65     4029.25     64.51 o
  -5   4   7      488.73      527.10     20.30 o
  -4   4   7     3427.77     3573.26     57.52 o
  -3   4   7     1662.17     1748.00     44.04 o
  -2   4   7     1267.89     1268.77     24.07 o
  -1   4   7     1548.89     1619.66     26.56 o
   0   4   7       41.37       36.66      5.86 o
   1   4   7      169.69      130.03      7.92 o
   2   4   7       51.03       65.66      7.10 o
   3   4   7     1059.31     1200.41     25.08 o
   4   4   7     6824.25     6890.72     81.80 o
   5   4   7       73.38       74.53     12.14 o
   6   4   7       57.74       73.59     14.39 o
   7   4   7       21.63       20.79     16.84 o
   8   4   7       14.33       13.75     19.18 o
   9   4   7       21.64       38.32     21.80 o
  10   4   7       11.82        2.04     28.04 o
  11   4   7        1.89      -36.89     36.89 o
  12   4   7      249.23      228.49     49.67 o
  13   4   7        2.52      -11.61     42.88 o
  14   4   7      114.85      181.69     83.73 o
  15   4   7        1.95      -22.41     45.81 o
 -16   5   7       78.48       49.50     49.03 o
 -15   5   7      190.94      203.97     54.76 o
 -14   5   7      231.40      239.51     46.31 o
 -13   5   7     1653.81     1530.31     70.79 o
 -12   5   7      725.44      653.52     44.88 o
 -11   5   7      802.19      875.92     62.87 o
 -10   5   7      965.93      981.26     45.61 o
  -9   5   7      861.04      925.16     42.37 o
  -8   5   7      107.84       33.96     18.52 o
  -7   5   7      118.99       95.01     27.28 o
  -6   5   7     1326.50     1362.72     30.74 o
  -5   5   7      667.96      627.72     33.41 o
  -4   5   7       48.50       44.03     13.13 o
  -3   5   7     4732.52     4550.71     62.84 o
  -2   5   7    14246.24    14420.80    180.17 o
  -1   5   7     2866.54     2690.91     39.85 o
   0   5   7    11915.06    11682.81    124.06 o
   1   5   7     4689.52     4583.83     55.30 o
   2   5   7      473.54      503.92     19.21 o
   3   5   7     2084.47     2271.88     35.44 o
   4   5   7       63.20       46.98      9.12 o
   5   5   7       13.97       17.95     10.66 o
   6   5   7       80.57       79.71     16.21 o
   7   5   7      458.21      421.67     24.04 o
   8   5   7     2571.24     2687.74     73.43 o
   9   5   7      420.85      386.79     32.39 o
  10   5   7     1704.77     1755.63     84.05 o
  11   5   7      618.20      730.29     88.21 o
  12   5   7       10.94       32.02     40.75 o
  13   5   7      298.68      399.94     74.00 o
  14   5   7       68.93       23.40     60.28 o
  15   5   7        4.90      -33.08     46.94 o
 -16   6   7       28.87      -32.18     54.84 o
 -15   6   7        2.87      -16.32     45.34 o
 -14   6   7        3.39        2.37     39.44 o
 -13   6   7        0.66       -3.45     39.78 o
 -12   6   7       38.18       -1.85     30.92 o
 -11   6   7      207.89      277.39     36.85 o
 -10   6   7       69.62       37.35     24.03 o
  -9   6   7       10.88      -11.91     22.62 o
  -8   6   7        2.32        2.31     19.68 o
  -7   6   7     1082.83     1082.83     35.98 o
  -6   6   7      884.16      940.42     32.35 o
  -5   6   7       37.91       45.63     14.12 o
  -4   6   7      334.81      338.64     17.16 o
  -3   6   7      166.73      184.36     11.21 o
  -2   6   7       43.35       28.10      8.16 o
  -1   6   7      878.75      910.67     18.37 o
   0   6   7      436.89      494.61     14.41 o
   1   6   7        1.10       23.53      6.99 o
   2   6   7      146.39      148.71      9.86 o
   3   6   7     2200.59     2231.59     37.93 o
   4   6   7       68.32       79.60     10.78 o
   5   6   7     2676.67     2632.88     52.14 o
   6   6   7      210.10      204.80     19.93 o
   7   6   7        8.76        8.03     20.76 o
   8   6   7       20.48       -6.61     21.37 o
   9   6   7        7.75        5.80     23.72 o
  10   6   7       19.71        7.48     26.53 o
  11   6   7        0.43      -10.16     29.98 o
  12   6   7       63.35       52.61     46.09 o
  13   6   7       50.65       12.25     55.98 o
  14   6   7       64.20       99.73     67.57 o
 -15   7   7        6.37      -45.56     45.56 o
 -14   7   7       12.32       24.66     46.37 o
 -13   7   7      546.60      531.49     69.77 o
 -12   7   7      618.20      732.24     54.86 o
 -11   7   7     2078.47     2238.90     75.25 o
 -10   7   7      278.67      288.29     36.06 o
  -9   7   7      473.64      442.02     45.66 o
  -8   7   7       32.16       21.23     19.16 o
  -7   7   7      416.30      377.18     28.03 o
  -6   7   7       15.50       21.16     16.05 o
  -5   7   7       43.20       50.88     13.62 o
  -4   7   7     5171.86     5068.36     84.08 o
  -3   7   7     1726.94     1662.31     33.98 o
  -2   7   7     5145.54     5118.84     70.58 o
  -1   7   7     7893.44     7988.27     81.86 o
   0   7   7      403.81      386.85     12.38 o
   1   7   7     1435.55     1503.92     23.84 o
   2   7   7     1665.93     1693.00     28.77 o
   3   7   7       89.42       97.15     12.74 o
   4   7   7     1518.90     1486.98     42.57 o
   5   7   7       43.54       73.47     16.95 o
   6   7   7      573.09      526.21     27.52 o
   7   7   7      143.40      129.29     21.54 o
   8   7   7     1177.72     1159.31     48.45 o
   9   7   7      437.25      409.28     36.86 o
  10   7   7      827.30      921.63     49.58 o
  11   7   7      482.71      528.82     53.99 o
  12   7   7       80.78       93.14     44.20 o
  13   7   7        3.79      -33.48     55.12 o
  14   7   7       17.91       72.88     88.00 o
 -15   8   7       54.09       75.72     53.96 o
 -14   8   7       52.64       36.13     47.69 o
 -13   8   7      295.37      218.46     52.60 o
 -12   8   7      661.64      746.10     57.77 o
 -11   8   7       86.53       65.11     37.44 o
 -10   8   7        4.39       13.63     29.17 o
  -9   8   7      545.24      611.86     35.12 o
  -8   8   7      507.28      493.14     38.31 o
  -7   8   7       60.28       64.38     20.22 o
  -6   8   7       85.92       60.82     18.50 o
  -5   8   7       17.92        4.64     14.52 o
  -4   8   7      282.12      296.77     20.73 o
  -3   8   7      771.78      737.60     24.36 o
  -2   8   7      331.16      322.91     18.59 o
  -1   8   7        1.94        3.61     12.47 o
   0   8   7      689.71      704.98     21.87 o
   1   8   7      946.95      978.00     24.67 o
   2   8   7      104.53      124.02     12.95 o
   3   8   7      346.26      386.93     27.63 o
   4   8   7      129.70      130.57     15.44 o
   5   8   7      262.09      281.85     22.76 o
   6   8   7       43.70       17.91     36.32 o
   7   8   7      714.52      763.35     35.02 o
   8   8   7      444.74      447.03     31.35 o
   9   8   7       23.76       54.54     30.87 o
  10   8   7      151.43      179.80     58.68 o
  11   8   7       82.55       82.22     42.82 o
  12   8   7       28.93       94.01     45.92 o
  13   8   7       16.31       17.99     46.76 o
 -14   9   7        6.79      123.05     54.13 o
 -13   9   7      748.17      735.84     72.95 o
 -12   9   7      271.94      273.83     56.14 o
 -11   9   7     1044.27      989.50     64.29 o
 -10   9   7      528.74      542.65     40.70 o
  -9   9   7      127.27      152.91     37.63 o
  -8   9   7      803.39      831.50     39.68 o
  -7   9   7     3056.40     2967.49     78.88 o
  -6   9   7      746.38      791.25     32.05 o
  -5   9   7      913.78      968.75     31.79 o
  -4   9   7       86.03       73.12     17.91 o
  -3   9   7     1476.13     1458.53     62.77 o
  -2   9   7     2069.82     2100.78     45.57 o
  -1   9   7      730.06      715.34     31.19 o
   0   9   7      688.63      702.53     26.60 o
   1   9   7     2534.33     2533.91     66.89 o
   2   9   7      230.98      227.68     19.23 o
   3   9   7     1024.40      971.60     30.96 o
   4   9   7        6.73       10.26     17.53 o
   5   9   7      315.48      342.19     44.36 o
   6   9   7       37.30       12.72     20.26 o
   7   9   7      184.76      179.06     26.01 o
   8   9   7     1243.38     1239.45     46.20 o
   9   9   7      184.82      108.14     28.71 o
  10   9   7      275.62      240.61     42.65 o
  11   9   7      742.25      780.19     65.11 o
  12   9   7        3.86      -50.02     50.02 o
  13   9   7      102.80       93.59     50.60 o
 -13  10   7       35.03       84.55     54.30 o
 -12  10   7       67.69       29.25     45.62 o
 -11  10   7        7.62       39.21     34.38 o
 -10  10   7       15.20       30.77     29.96 o
  -9  10   7        1.22      -26.31     26.31 o
  -8  10   7     1208.95     1417.41     54.82 o
  -7  10   7      328.40      289.09     30.79 o
  -6  10   7       15.43      -11.25     19.62 o
  -5  10   7     1058.99     1010.76     38.65 o
  -4  10   7       17.43       31.55     24.56 o
  -3  10   7        0.51        1.10     26.26 o
  -2  10   7     1694.67     1730.12     46.02 o
  -1  10   7        6.97       19.47     21.08 o
   0  10   7      272.99      293.54     24.54 o
   1  10   7        4.67       23.32     16.53 o
   2  10   7      321.85      329.95     26.34 o
   3  10   7      484.33      602.01     31.38 o
   4  10   7      460.81      446.65     31.35 o
   5  10   7      556.12      575.51     33.17 o
   6  10   7       79.70       92.78     24.70 o
   7  10   7       45.27       54.66     25.12 o
   8  10   7        2.71      -16.75     26.05 o
   9  10   7       10.23       15.99     28.76 o
  10  10   7      296.25      231.25     38.30 o
  11  10   7       67.36       69.75     44.81 o
  12  10   7       20.71       59.65     47.76 o
 -12  11   7      183.56      215.44     45.75 o
 -11  11   7      610.49      582.19     53.21 o
 -10  11   7       14.81      -24.43     45.95 o
  -9  11   7        4.68      -26.49     29.94 o
  -8  11   7      438.98      499.11     41.75 o
  -7  11   7       53.79       42.90     25.31 o
  -6  11   7       73.68       20.03     25.82 o
  -5  11   7       26.82       10.87     31.11 o
  -4  11   7     1521.98     1589.73     67.95 o
  -3  11   7      688.62      697.66     61.20 o
  -2  11   7       53.01       88.72     24.37 o
  -1  11   7      762.60      792.78     40.10 o
   0  11   7      581.57      583.27     31.91 o
   1  11   7      961.12      845.57     55.53 o
   2  11   7      263.12      265.43     31.26 o
   3  11   7       19.76       47.38     23.99 o
   4  11   7       65.49      114.13     32.95 o
   5  11   7      140.40      151.55     32.10 o
   6  11   7       23.66       69.68     30.17 o
   7  11   7       68.20       40.44     27.98 o
   8  11   7      140.86       51.06     30.59 o
   9  11   7      272.24      205.23     57.59 o
  10  11   7       70.20       63.42     37.43 o
  11  11   7      252.42      276.98     53.22 o
 -11  12   7       37.27       55.71     57.37 o
 -10  12   7        0.55        5.55     36.95 o
  -9  12   7       24.00      -31.08     34.54 o
  -8  12   7       50.32       76.09     31.01 o
  -7  12   7       57.74       65.09     41.37 o
  -6  12   7      132.10      184.32     45.42 o
  -5  12   7        0.89       30.95     80.39 o
  -4  12   7        8.04       19.22     36.41 o
  -3  12   7      397.97      375.50     43.87 o
  -2  12   7      113.55       95.66     34.63 o
  -1  12   7      133.14      155.22     31.32 o
   0  12   7       13.66       49.84     32.64 o
   1  12   7      429.68      452.16     49.40 o
   2  12   7       22.98        9.99     35.73 o
   3  12   7       12.55      -33.10     33.10 o
   4  12   7      395.26      296.06     53.49 o
   5  12   7       45.21       32.42     33.88 o
   6  12   7       62.50       18.18     33.76 o
   7  12   7      110.47       93.02     35.27 o
   8  12   7      141.96      152.30     65.80 o
   9  12   7       15.09      -14.91     34.22 o
  10  12   7       81.66       94.74     39.93 o
 -10  13   7      170.24      221.98     46.37 o
  -9  13   7       62.09       64.52    104.14 o
  -8  13   7       35.53       78.24     50.49 o
  -7  13   7       24.39       -9.30     42.21 o
  -6  13   7        8.90       72.92     43.84 o
  -5  13   7      459.84      518.64     58.19 o
  -4  13   7      246.83      239.70     49.39 o
  -3  13   7      477.54      438.98     99.99 o
  -2  13   7      474.36      509.66     52.35 o
  -1  13   7       15.11       -2.08     38.83 o
   0  13   7     1150.62     1360.87     78.93 o
   1  13   7      593.01      644.60    113.59 o
   2  13   7      306.12      245.17     66.25 o
   3  13   7        1.11       -5.84     52.72 o
   4  13   7        6.60      -14.08     38.64 o
   5  13   7       68.28       78.66     43.30 o
   6  13   7       19.54       38.80     37.69 o
   7  13   7       55.12        0.79     36.81 o
   8  13   7      218.40      202.47     45.72 o
  -8  14   7       56.80       65.17     49.71 o
  -7  14   7       24.69       52.47     48.28 o
  -6  14   7       13.86       12.01     45.04 o
  -5  14   7      148.18      161.38     50.70 o
  -4  14   7       29.83       16.53     43.64 o
  -3  14   7       17.82       -6.88     41.22 o
  -2  14   7       60.08      105.32     46.35 o
  -1  14   7        0.56      -16.75     61.48 o
   0  14   7       46.80       61.02     63.02 o
   1  14   7      273.78      299.72     50.68 o
   2  14   7        7.09      -53.64     53.64 o
   3  14   7      136.50       71.01     62.41 o
   4  14   7        3.10      -53.49     58.56 o
   5  14   7      177.18      222.26     74.40 o
   6  14   7        0.73      -16.85     44.92 o
   7  14   7       10.65        6.67     49.26 o
  -5  15   7       68.16      159.58     52.76 o
  -4  15   7      283.27       90.84     70.25 o
  -3  15   7       52.85       21.34     62.33 o
  -2  15   7       42.70       51.75     48.35 o
  -1  15   7      236.02      314.64     80.85 o
   0  15   7      117.80      131.58     68.55 o
   2  15   7        5.03      -60.10     60.10 o
   3  15   7       35.08      -40.73     62.56 o
   4  15   7       18.10      -57.18     61.94 o
 -17   0   8      121.99       87.92     82.54 o
 -16   0   8        3.98      -63.94     63.94 o
 -15   0   8       47.24       53.64     38.61 o
 -14   0   8      184.37      195.96     33.16 o
 -13   0   8      578.85      531.22     37.74 o
 -12   0   8       22.90       17.87     22.26 o
 -11   0   8      449.91      435.95     28.57 o
 -10   0   8     1681.16     1677.89     50.62 o
  -9   0   8    14092.62    13911.29    219.98 o
  -8   0   8    10916.18    10474.00    168.95 o
  -7   0   8     4115.81     3934.74     74.34 o
  -6   0   8      468.32      450.24     23.63 o
  -5   0   8    14851.84    14932.58    304.98 o
  -4   0   8     3049.94     3157.83     77.07 o
  -3   0   8      299.94      275.49     22.27 o
  -2   0   8     6058.28     6047.79    109.05 o
  -1   0   8    38014.90    37931.99    631.83 o
   0   0   8    21640.77    22477.39    440.43 o
   1   0   8    29003.03    28467.26    446.64 o
   2   0   8    11809.86    11457.69    168.26 o
   3   0   8      365.41      323.61     17.22 o
   4   0   8     8685.14     8779.90    151.28 o
   5   0   8       50.20       15.40     13.19 o
   6   0   8       53.50       74.25     16.45 o
   7   0   8      117.73      122.09     30.30 o
   8   0   8      542.68      555.45     49.08 o
   9   0   8      118.15      133.15     30.51 o
  10   0   8      870.85      704.98     49.46 o
  11   0   8     1838.02     1751.94     87.69 o
  12   0   8      381.76      418.34     49.86 o
  13   0   8      894.39      836.17     74.42 o
  14   0   8      551.33      438.87     67.97 o
  15   0   8      139.88      155.71     91.30 o
  16   0   8       21.51        7.69     88.23 o
 -17   1   8       35.82       28.37     55.26 o
 -16   1   8       76.33       59.26     37.12 o
 -15   1   8       71.32       53.86     33.61 o
 -14   1   8       20.17        5.51     24.46 o
 -13   1   8       19.34       25.56     17.87 o
 -12   1   8        8.71       -2.92     15.55 o
 -11   1   8      689.66      635.10     23.67 o
 -10   1   8       21.71       14.60     11.85 o
  -9   1   8      291.97      252.19     15.94 o
  -8   1   8       72.52       48.13     12.00 o
  -7   1   8      157.58      176.41     11.72 o
  -6   1   8     1514.17     1707.39     38.36 o
  -5   1   8      564.32      543.69     29.00 o
  -4   1   8     1044.45      998.08     24.20 o
  -3   1   8     1930.26     1817.15     33.94 o
  -2   1   8     1357.25     1269.40     25.12 o
  -1   1   8     3083.44     3016.74     49.05 o
   0   1   8    12522.08    12915.85    228.02 o
   1   1   8        4.34        6.64      4.60 o
   2   1   8      370.80      466.56     13.38 o
   3   1   8      802.55      836.59     23.29 o
   4   1   8     2073.08     2126.58     35.21 o
   5   1   8      180.93      254.36     15.70 o
   6   1   8      338.03      309.19     17.63 o
   7   1   8      141.48      179.03     17.42 o
   8   1   8      330.93      250.10     23.58 o
   9   1   8      112.37      116.52     22.65 o
  10   1   8       30.04       12.07     19.69 o
  11   1   8       41.88       12.28     20.85 o
  12   1   8       29.98       13.57     24.20 o
  13   1   8       16.01       -2.74     33.60 o
  14   1   8       23.13       25.82     36.70 o
  15   1   8       24.51       43.82     45.13 o
  16   1   8        8.41       79.64     50.96 o
 -17   2   8       39.78       26.00     45.29 o
 -16   2   8        0.42       -3.99     42.24 o
 -15   2   8        1.58      -28.90     28.90 o
 -14   2   8       55.49       65.49     30.43 o
 -13   2   8      778.29      790.79     44.49 o
 -12   2   8      746.72      759.82     51.70 o
 -11   2   8       32.95       14.03     13.42 o
 -10   2   8     6316.27     6283.34     78.41 o
  -9   2   8     6141.76     5966.12     81.39 o
  -8   2   8     5695.97     5711.94     76.30 o
  -7   2   8     2630.47     2419.42     48.35 o
  -6   2   8     1275.31     1230.45     34.94 o
  -5   2   8       45.63       70.30     11.34 o
  -4   2   8      768.08      904.63     42.51 o
  -3   2   8      280.33      277.08     19.55 o
  -2   2   8    12825.82    12828.74    182.31 o
  -1   2   8     1140.49     1110.33     28.70 o
   0   2   8    13445.57    13703.53    141.00 o
   1   2   8    15057.69    14594.28    157.90 o
   2   2   8    11596.76    11586.74    127.02 o
   3   2   8     5095.81     4978.06     64.56 o
   4   2   8    17831.35    18221.35    199.12 o
   5   2   8     1332.43     1482.55     28.53 o
   6   2   8     2772.41     2842.54     45.19 o
   7   2   8      567.76      542.58     35.99 o
   8   2   8      331.84      334.86     22.68 o
   9   2   8     1255.04     1231.59     42.20 o
  10   2   8      971.58     1016.17     41.90 o
  11   2   8     2623.28     2583.60     84.47 o
  12   2   8      616.32      562.27     48.53 o
  13   2   8      438.09      447.66     48.49 o
  14   2   8      664.95      610.87     64.56 o
  15   2   8       23.34       30.82     47.09 o
 -17   3   8        3.45      -13.61     62.95 o
 -16   3   8        0.15       -9.11     44.01 o
 -15   3   8       14.27       79.25     39.29 o
 -14   3   8        0.49       32.94     29.49 o
 -13   3   8      120.99      123.81     26.26 o
 -12   3   8      434.37      468.42     37.13 o
 -11   3   8      204.21      209.24     27.13 o
 -10   3   8     1097.96     1075.21     59.03 o
  -9   3   8      171.88      197.42     17.32 o
  -8   3   8       37.09       32.35     13.14 o
  -7   3   8     2427.21     2364.32     46.20 o
  -6   3   8      498.16      442.27     18.26 o
  -5   3   8     2491.40     2696.90     47.92 o
  -4   3   8     2810.65     2924.03     57.83 o
  -3   3   8      488.87      516.91     15.77 o
  -2   3   8     1133.87     1177.66     22.33 o
  -1   3   8     4522.81     4594.17     52.41 o
   0   3   8       73.12       66.10      5.19 o
   1   3   8     4799.45     5095.08     60.61 o
   2   3   8      165.14      163.11     10.99 o
   3   3   8     2453.02     2579.24     41.37 o
   4   3   8      648.37      692.12     20.44 o
   5   3   8     1235.80     1316.17     29.85 o
   6   3   8       91.73       86.97     14.19 o
   7   3   8      364.33      350.54     20.10 o
   8   3   8       73.44       64.03     16.07 o
   9   3   8     1526.96     1499.64     51.90 o
  10   3   8      252.36      250.09     35.73 o
  11   3   8       14.49       56.48     33.00 o
  12   3   8       41.81      -11.50     46.95 o
  13   3   8        3.09      -35.32     44.37 o
  14   3   8       27.81       72.32     46.94 o
  15   3   8       62.78      101.04     64.43 o
 -17   4   8       81.02      109.81     53.05 o
 -16   4   8       34.25       16.73     44.68 o
 -15   4   8       59.41       80.82     63.30 o
 -14   4   8      287.72      309.30     45.79 o
 -13   4   8      386.88      391.40     35.63 o
 -12   4   8      508.35      524.98     55.00 o
 -11   4   8     1383.42     1350.62     47.24 o
 -10   4   8     2071.09     2065.25     54.76 o
  -9   4   8      554.10      527.67     36.21 o
  -8   4   8     8317.56     8267.92    140.72 o
  -7   4   8     2958.40     2718.99     54.92 o
  -6   4   8      274.86      284.06     15.86 o
  -5   4   8      290.54      281.17     18.27 o
  -4   4   8     3605.21     3586.31     55.33 o
  -3   4   8        7.72        9.57      5.42 o
  -2   4   8     2741.34     2884.42     40.16 o
  -1   4   8     8571.34     8470.10     97.24 o
   0   4   8     1595.89     1472.30     23.79 o
   1   4   8     5361.73     5493.00     63.29 o
   2   4   8    18782.95    18987.31    193.62 o
   3   4   8     8180.48     8559.76     99.29 o
   4   4   8     1415.71     1480.73     36.08 o
   5   4   8      501.47      534.75     19.46 o
   6   4   8     1477.84     1534.36     37.79 o
   7   4   8      462.15      477.90     24.08 o
   8   4   8       15.71       13.35     20.97 o
   9   4   8        7.42       16.49     21.90 o
  10   4   8      578.73      608.77     47.91 o
  11   4   8      498.40      543.22     48.37 o
  12   4   8      778.27      828.45     67.16 o
  13   4   8      888.63      776.85    125.96 o
  14   4   8      105.54       94.60     53.60 o
  15   4   8      247.01      340.58     61.75 o
 -16   5   8       49.45       21.75     48.94 o
 -15   5   8        6.50      -43.01     43.01 o
 -14   5   8      189.62      152.53     42.73 o
 -13   5   8        2.47       -2.82     34.49 o
 -12   5   8       25.36       39.25     29.47 o
 -11   5   8       46.17        7.60     25.64 o
 -10   5   8      323.76      291.51     31.55 o
  -9   5   8      214.42      192.18     28.64 o
  -8   5   8       23.04       39.17     19.37 o
  -7   5   8      107.66       93.46     23.69 o
  -6   5   8     2747.93     2609.41     64.08 o
  -5   5   8       58.24       78.27     13.32 o
  -4   5   8     1152.95     1244.93     32.16 o
  -3   5   8      237.82      239.21     13.53 o
  -2   5   8      683.80      809.69     21.47 o
  -1   5   8     1497.75     1650.43     28.02 o
   0   5   8     1214.76     1232.27     21.58 o
   1   5   8       54.74       30.45      7.31 o
   2   5   8      351.37      338.08     13.38 o
   3   5   8      430.75      468.52     15.13 o
   4   5   8      446.15      492.71     18.84 o
   5   5   8     2710.94     2794.56     47.46 o
   6   5   8       18.81       34.13     15.29 o
   7   5   8      191.40      180.79     19.93 o
   8   5   8      309.57      302.81     28.68 o
   9   5   8       43.91       58.14     23.68 o
  10   5   8      232.63      257.39     40.22 o
  11   5   8       34.31       39.72     36.65 o
  12   5   8        0.12       40.59     45.23 o
  13   5   8      136.71      116.11     63.01 o
  14   5   8       90.00       15.49     58.69 o
  15   5   8        1.18      -47.42     47.42 o
 -16   6   8       21.34       -4.64     50.45 o
 -15   6   8      105.70      100.77     50.06 o
 -14   6   8      114.73       98.63     94.68 o
 -13   6   8       10.30       11.64     35.25 o
 -12   6   8      234.17      233.94     42.46 o
 -11   6   8      724.55      699.37     44.90 o
 -10   6   8     1404.94     1454.46     57.69 o
  -9   6   8      579.83      578.57     38.32 o
  -8   6   8     2634.00     2504.65     75.00 o
  -7   6   8     5217.33     4907.57    100.78 o
  -6   6   8      949.65      832.87     44.07 o
  -5   6   8        4.70       -8.09     12.46 o
  -4   6   8       11.25        7.34     10.77 o
  -3   6   8      390.66      350.04     20.23 o
  -2   6   8     2597.91     2703.18     37.96 o
  -1   6   8     3748.02     3873.64     48.32 o
   0   6   8     1767.74     1610.55     30.47 o
   1   6   8     5765.46     5536.85     68.78 o
   2   6   8     1496.71     1461.55     27.85 o
   3   6   8     4756.69     4717.64     62.32 o
   4   6   8     1009.94     1025.61     25.45 o
   5   6   8      438.76      384.02     30.22 o
   6   6   8      224.01      216.12     20.76 o
   7   6   8      488.68      454.59     36.94 o
   8   6   8      635.63      580.94     30.33 o
   9   6   8       95.63      134.97     27.68 o
  10   6   8      417.90      532.78     41.75 o
  11   6   8      150.82      137.96     37.14 o
  12   6   8      356.89      351.86     52.05 o
  13   6   8      778.31      749.94     89.55 o
  14   6   8      305.59      358.25     79.61 o
 -15   7   8      276.56      312.52     61.23 o
 -14   7   8       34.78      -10.88     45.79 o
 -13   7   8       19.62       44.17     49.97 o
 -12   7   8      110.07       78.25     37.78 o
 -11   7   8        0.14       19.82     28.28 o
 -10   7   8       33.50       24.35     26.80 o
  -9   7   8        0.93      -24.99     24.99 o
  -8   7   8       42.31       45.27     27.87 o
  -7   7   8      284.04      233.66     24.83 o
  -6   7   8       34.24       56.28     17.59 o
  -5   7   8     2212.69     2180.95     70.04 o
  -4   7   8      232.33      247.69     20.34 o
  -3   7   8       39.16       40.00     11.19 o
  -2   7   8       21.83       33.48     10.87 o
  -1   7   8      126.64      147.57      9.89 o
   0   7   8      152.68      125.44     10.88 o
   1   7   8       37.58       44.91      9.00 o
   2   7   8      640.07      646.50     17.63 o
   3   7   8     1272.36     1247.91     29.34 o
   4   7   8       75.06       64.63     14.01 o
   5   7   8        6.40       13.34     16.46 o
   6   7   8       15.23       13.77     17.24 o
   7   7   8       30.08       21.68     27.83 o
   8   7   8      302.25      331.68     27.36 o
   9   7   8        2.84        4.98     25.23 o
  10   7   8        7.07       37.68     29.86 o
  11   7   8       84.11      138.26     38.89 o
  12   7   8       96.09      103.30     49.09 o
  13   7   8        2.20      -17.31     43.85 o
  14   7   8        1.29      -60.65     60.65 o
 -15   8   8        4.81      -18.06     48.87 o
 -14   8   8       67.92       31.93     47.70 o
 -13   8   8        4.63      -18.16     53.19 o
 -12   8   8       54.86       20.36     35.67 o
 -11   8   8     1288.62     1212.54     64.59 o
 -10   8   8      410.48      407.64     39.60 o
  -9   8   8      663.97      693.63     37.40 o
  -8   8   8     1297.89     1209.73     44.41 o
  -7   8   8     1425.94     1340.30     47.48 o
  -6   8   8      175.10      117.00     22.93 o
  -5   8   8     2536.81     2538.46     53.74 o
  -4   8   8       83.74       74.38     16.30 o
  -3   8   8     1249.79     1166.94     44.69 o
  -2   8   8      125.54      142.95     14.78 o
  -1   8   8     2661.90     2565.07     47.88 o
   0   8   8     1059.91     1104.77     27.35 o
   1   8   8     3644.88     3485.23     50.62 o
   2   8   8      584.12      611.14     19.84 o
   3   8   8     1026.52      998.83     29.76 o
   4   8   8      104.26       94.73     14.49 o
   5   8   8      353.00      375.14     25.88 o
   6   8   8        3.94       -9.65     19.62 o
   7   8   8       10.78       41.51     21.13 o
   8   8   8      693.90      861.84     59.19 o
   9   8   8       76.90       63.15     25.34 o
  10   8   8      467.39      521.55     85.69 o
  11   8   8      257.95      266.18     78.79 o
  12   8   8       62.24      -49.16     49.16 o
  13   8   8      535.04      548.15     64.73 o
 -14   9   8        5.24       45.87     52.03 o
 -13   9   8       19.12       40.08     57.09 o
 -12   9   8       21.68       17.07     42.38 o
 -11   9   8       61.45       60.42     39.84 o
 -10   9   8        3.97       -6.66     26.01 o
  -9   9   8        5.42       21.25     25.26 o
  -8   9   8       64.83       70.45     24.96 o
  -7   9   8      128.40       79.67     23.76 o
  -6   9   8       45.98       59.53     19.39 o
  -5   9   8      530.77      560.26     27.99 o
  -4   9   8     1027.37     1029.16     41.87 o
  -3   9   8      221.31      213.39     21.16 o
  -2   9   8       67.30       67.45     16.04 o
  -1   9   8        0.88      -15.79     15.79 o
   0   9   8       40.63       60.37     14.50 o
   1   9   8       86.84       71.39     17.78 o
   2   9   8      197.23      177.58     18.49 o
   3   9   8        0.41       26.71     15.85 o
   4   9   8      715.27      582.36     48.77 o
   5   9   8        3.09        2.23     18.66 o
   6   9   8      190.40      219.36     26.17 o
   7   9   8       28.41       25.75     22.87 o
   8   9   8      185.12      239.69     29.33 o
   9   9   8       30.85       65.89     27.64 o
  10   9   8      165.60      131.20     34.53 o
  11   9   8        0.57        7.08     43.08 o
  12   9   8       17.73      -44.99     44.99 o
  13   9   8       17.67       26.59     73.47 o
 -13  10   8      213.72      244.39     58.61 o
 -12  10   8      136.07      116.54     49.90 o
 -11  10   8      234.02      194.95     39.28 o
 -10  10   8     1061.14     1038.75     53.16 o
  -9  10   8      227.01      154.84     31.02 o
  -8  10   8       20.54       19.83     27.10 o
  -7  10   8      162.22      145.29     26.56 o
  -6  10   8        3.96       -1.97     19.79 o
  -5  10   8      235.28      222.94     25.59 o
  -4  10   8       65.14       47.33     28.54 o
  -3  10   8      150.52      201.42     32.66 o
  -2  10   8      118.22      120.92     20.25 o
  -1  10   8      597.20      651.31     50.04 o
   0  10   8     1037.41     1037.68     42.23 o
   1  10   8     2732.20     2650.28     58.02 o
   2  10   8      857.61      936.68     38.96 o
   3  10   8       51.37       11.67     20.84 o
   4  10   8      821.92      839.47     39.26 o
   5  10   8      554.39      502.79     31.20 o
   6  10   8       79.26       61.42     24.44 o
   7  10   8        1.25       -3.82     23.00 o
   8  10   8       65.45       55.97     28.15 o
   9  10   8       53.24       10.13     28.66 o
  10  10   8      235.15      286.63     51.32 o
  11  10   8      115.97      136.93     46.39 o
  12  10   8       47.56      -13.93     47.34 o
 -12  11   8        0.74       27.60     39.11 o
 -11  11   8        2.17      -17.87     45.57 o
 -10  11   8       62.74       22.23     37.06 o
  -9  11   8       75.86        1.45     30.88 o
  -8  11   8      153.59      214.44     47.59 o
  -7  11   8        4.76       13.05     24.48 o
  -6  11   8      155.05      203.85     30.18 o
  -5  11   8      589.79      686.75     50.70 o
  -4  11   8       23.17       64.38     44.71 o
  -3  11   8      744.28      739.67     49.59 o
  -2  11   8       63.46       98.78     32.48 o
  -1  11   8       73.38       39.88     23.79 o
   0  11   8      104.92      109.49     23.00 o
   1  11   8      177.88      189.30     45.65 o
   2  11   8      154.96      154.82     37.33 o
   3  11   8        1.28      -22.38     22.38 o
   4  11   8       68.43       42.16     29.59 o
   5  11   8       94.12       57.26     29.44 o
   6  11   8       68.99       36.77     33.14 o
   7  11   8       58.13       43.26     29.06 o
   8  11   8        1.72      -28.62     28.62 o
   9  11   8       25.50        4.91     33.56 o
  10  11   8        2.17       14.29     36.07 o
  11  11   8       14.33       -3.55     56.82 o
 -11  12   8      128.67      120.48     43.44 o
 -10  12   8      711.90      787.58     57.46 o
  -9  12   8      251.48      308.88     66.78 o
  -8  12   8      129.75       47.54     33.53 o
  -7  12   8       88.54      102.01     42.63 o
  -6  12   8      203.64      201.24     45.50 o
  -5  12   8       87.53       38.50     39.78 o
  -4  12   8      252.92      169.27     42.21 o
  -3  12   8        5.08      -34.18     34.18 o
  -2  12   8      436.96      503.86     45.75 o
  -1  12   8      215.30      176.64     23.70 o
   0  12   8      874.03      778.26     51.96 o
   1  12   8     1126.55     1171.82     68.20 o
   2  12   8        8.87      -23.80     34.71 o
   3  12   8      253.87      228.29     41.41 o
   4  12   8      379.05      380.79     53.64 o
   5  12   8        5.62       -0.09     46.03 o
   6  12   8       85.14       95.06     37.22 o
   7  12   8       27.62       75.62     34.63 o
   8  12   8       17.69       69.95     36.09 o
   9  12   8       11.12       -4.73     34.01 o
  10  12   8        7.12       12.96     36.80 o
 -10  13   8        3.36       15.80     45.57 o
  -9  13   8       14.18        5.97     46.11 o
  -8  13   8       15.54       37.60     46.14 o
  -7  13   8        1.60       -9.46     60.33 o
  -6  13   8       43.99       75.45     69.55 o
  -5  13   8       68.13       89.00     44.86 o
  -4  13   8       18.94      -17.35     81.31 o
  -3  13   8      128.17      147.30     44.56 o
  -2  13   8       88.32      198.88     44.76 o
  -1  13   8        4.55       28.32     38.77 o
   0  13   8      925.52      945.58     65.65 o
   1  13   8      132.31      112.17     86.38 o
   2  13   8       18.93       -6.30     54.87 o
   3  13   8        0.16       94.84     59.64 o
   4  13   8       26.00       -7.88     40.14 o
   5  13   8        2.67      -39.33     39.33 o
   6  13   8      110.04      155.27     41.53 o
   7  13   8        0.56       -9.91     37.80 o
   8  13   8       35.24       27.58     55.16 o
  -8  14   8      314.14      338.71    106.60 o
  -7  14   8       11.19       14.51     47.17 o
  -6  14   8       13.19      -33.35     44.45 o
  -5  14   8      176.03      124.88     49.34 o
  -4  14   8      169.28      168.79     75.24 o
  -3  14   8       54.36       87.89     46.00 o
  -2  14   8       77.89       68.27     45.19 o
  -1  14   8       17.50       -0.92     62.41 o
   0  14   8      657.75     1010.64    101.45 o
   1  14   8       52.84      139.27     46.73 o
   2  14   8      144.40      150.64     67.63 o
   3  14   8        3.65      -14.29     60.10 o
   4  14   8       38.36       74.24     62.71 o
   5  14   8        3.56        6.46     58.72 o
   6  14   8        0.96       19.84     44.68 o
  -5  15   8        0.89       23.28     47.79 o
  -4  15   8       16.74       68.55     67.17 o
  -3  15   8      478.39      493.29     62.98 o
  -2  15   8       23.64      -66.10     66.10 o
  -1  15   8       93.87      216.88     77.93 o
   0  15   8       16.83       31.51     68.09 o
   2  15   8       29.28       47.80     65.79 o
   3  15   8       48.06       -1.38     65.79 o
   4  15   8        4.00       52.88     67.79 o
 -17   1   9      400.97      297.22     79.78 o
 -16   1   9      777.93      814.05     68.31 o
 -15   1   9      196.42      199.22     40.58 o
 -14   1   9       12.45       39.05     23.86 o
 -13   1   9      130.01       86.81     19.65 o
 -12   1   9       56.50       40.22     16.09 o
 -11   1   9        7.02       -2.10     12.98 o
 -10   1   9     1923.22     1933.44     38.49 o
  -9   1   9      734.02      772.49     23.46 o
  -8   1   9     7370.86     7192.09     87.14 o
  -7   1   9     7760.07     7642.57     95.57 o
  -6   1   9     8920.15     8682.47    164.12 o
  -5   1   9     4947.49     5073.96     75.92 o
  -4   1   9    24055.72    24572.80    342.88 o
  -3   1   9     9015.24     9105.07    133.30 o
  -2   1   9      310.41      339.04     18.64 o
  -1   1   9     5997.75     6132.62     92.30 o
   0   1   9     1972.19     2103.65     32.91 o
   1   1   9     2060.90     1918.15     27.49 o
   2   1   9     5070.90     5045.02     60.64 o
   3   1   9     5440.01     5464.60     63.62 o
   4   1   9    16879.00    17235.54    189.67 o
   5   1   9     2215.79     1872.33     37.30 o
   6   1   9     6112.97     5921.27     89.37 o
   7   1   9     1694.88     1716.30     36.09 o
   8   1   9      703.88      684.29     28.23 o
   9   1   9      541.60      493.00     32.12 o
  10   1   9        4.16      -18.68     23.93 o
  11   1   9       74.56      105.28     23.77 o
  12   1   9      266.81      308.22     32.50 o
  13   1   9       68.68       75.63     35.04 o
  14   1   9      813.67     1008.37     73.71 o
  15   1   9      177.02      148.44     73.01 o
 -17   2   9       79.21      155.93     51.19 o
 -16   2   9       70.74       15.65     53.01 o
 -15   2   9      186.78      188.11     40.37 o
 -14   2   9      145.10      132.75     28.90 o
 -13   2   9      415.25      441.95     31.62 o
 -12   2   9      149.17      141.25     23.37 o
 -11   2   9      228.14      231.44     17.68 o
 -10   2   9      598.12      640.49     22.01 o
  -9   2   9       76.95       91.65     13.01 o
  -8   2   9       74.59       64.18     15.23 o
  -7   2   9      470.84      501.05     20.98 o
  -6   2   9      535.68      558.23     22.00 o
  -5   2   9     4280.57     4703.63     78.10 o
  -4   2   9      222.48      226.75     14.20 o
  -3   2   9       25.59       20.94      7.64 o
  -2   2   9       48.15       36.95      8.37 o
  -1   2   9     1725.30     1850.03     34.53 o
   0   2   9       60.34       61.48     10.26 o
   1   2   9     5170.30     5357.34     69.50 o
   2   2   9     1538.96     1555.94     25.98 o
   3   2   9       16.50        7.99      6.79 o
   4   2   9     1694.67     1906.58     36.17 o
   5   2   9      348.64      325.61     18.51 o
   6   2   9        1.17        8.29     10.51 o
   7   2   9     1092.65     1130.88     28.53 o
   8   2   9      228.92      238.82     19.53 o
   9   2   9        7.36        9.76     18.51 o
  10   2   9      428.31      400.94     30.46 o
  11   2   9      482.93      524.18     45.51 o
  12   2   9       43.23       38.61     46.99 o
  13   2   9        4.58      -40.98     48.48 o
  14   2   9        0.64       42.04     44.61 o
  15   2   9       57.41       30.91     49.37 o
 -17   3   9      869.74      925.73     76.40 o
 -16   3   9      109.53      135.42     47.96 o
 -15   3   9      203.18      189.44     44.20 o
 -14   3   9       46.08       82.00     32.10 o
 -13   3   9       19.27       11.06     24.58 o
 -12   3   9       17.84       11.64     19.97 o
 -11   3   9       43.54       21.16     19.81 o
 -10   3   9     2168.52     2239.67     60.25 o
  -9   3   9      606.00      601.66     30.08 o
  -8   3   9     5952.56     5837.68     81.60 o
  -7   3   9     1531.90     1403.54     50.76 o
  -6   3   9     4257.17     4075.08     71.55 o
  -5   3   9    10343.07    10079.85    160.38 o
  -4   3   9     4057.65     4149.26     63.25 o
  -3   3   9     6969.96     7166.97    108.24 o
  -2   3   9      184.01      169.24      8.64 o
  -1   3   9      192.18      194.60     10.06 o
   0   3   9     5286.99     5381.62     55.07 o
   1   3   9     2746.26     2736.87     36.93 o
   2   3   9     5755.31     5722.96     64.96 o
   3   3   9    10205.61    10014.96    113.57 o
   4   3   9    12909.00    13143.22    145.73 o
   5   3   9     7578.77     7515.94    104.49 o
   6   3   9     3219.49     3219.29     53.98 o
   7   3   9      415.11      433.04     19.57 o
   8   3   9       21.45       33.30     15.52 o
   9   3   9      504.84      432.58     31.50 o
  10   3   9       89.29       57.72     33.90 o
  11   3   9       25.16       13.66     31.01 o
  12   3   9       38.87       97.54     42.80 o
  13   3   9      210.12      199.52     44.25 o
  14   3   9      334.34      284.97     57.13 o
  15   3   9      108.69      131.22     56.43 o
 -17   4   9       12.88       70.25     51.31 o
 -16   4   9      144.41      209.83     51.91 o
 -15   4   9        0.25       21.59     59.65 o
 -14   4   9        0.30      -27.83     27.83 o
 -13   4   9       58.61       50.75     27.31 o
 -12   4   9       51.47       67.47     27.20 o
 -11   4   9        0.72      -15.64     23.41 o
 -10   4   9      751.69      680.82     43.41 o
  -9   4   9       77.11       25.00     21.15 o
  -8   4   9      530.67      513.55     31.03 o
  -7   4   9      180.68      155.14     15.10 o
  -6   4   9       24.69       15.39     10.98 o
  -5   4   9       19.53       29.52     13.13 o
  -4   4   9      170.26      188.98     10.01 o
  -3   4   9       56.38       51.88      7.80 o
  -2   4   9      151.44      158.35      9.08 o
  -1   4   9      451.90      473.30     12.73 o
   0   4   9      160.20      198.96      8.90 o
   1   4   9      989.83     1093.32     21.52 o
   2   4   9      359.49      381.27     12.77 o
   3   4   9       36.18       48.66      8.32 o
   4   4   9      458.92      522.42     19.64 o
   5   4   9       28.08       24.03     12.09 o
   6   4   9      673.54      742.42     27.37 o
   7   4   9       32.21       22.53     15.01 o
   8   4   9       82.75      102.98     22.90 o
   9   4   9       27.89       20.00     22.20 o
  10   4   9      475.75      551.66     38.51 o
  11   4   9       22.95       15.91     32.26 o
  12   4   9        5.81       62.01     45.25 o
  13   4   9       96.25      108.04     80.62 o
  14   4   9        2.98       37.20     47.48 o
  15   4   9        0.06       58.07     51.75 o
 -16   5   9       31.43      -48.06     48.06 o
 -15   5   9      170.62      159.23     62.35 o
 -14   5   9      269.86      263.68     45.83 o
 -13   5   9       25.40       32.34     33.02 o
 -12   5   9      238.12      213.46     33.71 o
 -11   5   9      183.84      163.38     30.05 o
 -10   5   9     1126.65     1154.44     49.20 o
  -9   5   9      135.74      159.94     36.72 o
  -8   5   9     4489.46     4167.65     90.58 o
  -7   5   9     1156.42     1084.35     42.78 o
  -6   5   9     5085.02     4904.62     95.71 o
  -5   5   9     3469.27     3436.50     62.84 o
  -4   5   9     5340.93     5211.19     91.42 o
  -3   5   9     1631.89     1627.53     29.00 o
  -2   5   9      675.15      647.76     16.97 o
  -1   5   9     1258.16     1354.19     24.13 o
   0   5   9      318.55      293.70     12.96 o
   1   5   9     8895.68     9259.14     96.98 o
   2   5   9     1704.29     1710.15     26.27 o
   3   5   9     7445.64     7383.12     82.40 o
   4   5   9     9213.22     8929.49    110.73 o
   5   5   9      576.65      607.71     23.66 o
   6   5   9     2951.95     2982.52     59.13 o
   7   5   9     2963.85     2883.85    103.99 o
   8   5   9      113.89       89.45     19.90 o
   9   5   9      518.97      475.58     35.53 o
  10   5   9        0.18       21.80     26.14 o
  11   5   9       15.90        5.95     31.18 o
  12   5   9       51.45       52.74     45.91 o
  13   5   9       18.96       17.04     56.29 o
  14   5   9      258.05      263.82     76.36 o
 -16   6   9        7.21       31.21     50.71 o
 -15   6   9      118.60      113.97     50.16 o
 -14   6   9       58.25       51.98     43.82 o
 -13   6   9        1.87      -20.87     33.52 o
 -12   6   9      172.29      109.77     35.97 o
 -11   6   9      376.11      381.52     43.76 o
 -10   6   9        0.38       -9.31     24.32 o
  -9   6   9       97.07       50.91     26.46 o
  -8   6   9        0.63        6.49     22.09 o
  -7   6   9      181.15      171.42     23.87 o
  -6   6   9       70.60       91.76     16.55 o
  -5   6   9     1494.62     1505.39     45.17 o
  -4   6   9     3254.03     3149.34     72.09 o
  -3   6   9     2005.41     2124.29     43.96 o
  -2   6   9      171.40      212.93     12.14 o
  -1   6   9      974.26      924.40     19.34 o
   0   6   9       15.46       11.20      7.77 o
   1   6   9      148.00      179.92     10.24 o
   2   6   9       86.26       76.43      9.22 o
   3   6   9     1602.50     1609.27     30.47 o
   4   6   9      387.71      393.68     17.29 o
   5   6   9     1079.87     1127.60     37.54 o
   6   6   9       13.95       39.65     16.73 o
   7   6   9     1228.12     1205.86     39.35 o
   8   6   9      593.96      554.23     30.57 o
   9   6   9        6.62        1.95     24.70 o
  10   6   9       32.58       30.86     27.28 o
  11   6   9      266.59      243.99     40.19 o
  12   6   9       10.10      -26.86     40.40 o
  13   6   9       85.73      113.29     66.33 o
  14   6   9        0.24      -57.23     57.23 o
 -15   7   9      282.84      256.77     57.35 o
 -14   7   9       19.27       14.43     47.52 o
 -13   7   9      117.01       69.53     50.66 o
 -12   7   9        0.17       13.46     34.20 o
 -11   7   9      270.52      186.47     39.72 o
 -10   7   9      632.28      585.38     60.34 o
  -9   7   9       75.10       40.31     24.68 o
  -8   7   9     4677.87     4568.84    112.36 o
  -7   7   9     1173.38     1029.97     40.55 o
  -6   7   9     2140.05     2100.39     51.31 o
  -5   7   9     3686.65     3712.77     71.69 o
  -4   7   9     2035.17     1989.80     51.49 o
  -3   7   9       12.85       13.58     13.01 o
  -2   7   9     3493.29     3560.85     54.00 o
  -1   7   9      356.51      364.12     15.68 o
   0   7   9      118.94       95.20     10.10 o
   1   7   9      524.34      577.03     16.28 o
   2   7   9     2434.14     2419.44     38.26 o
   3   7   9     2996.06     2994.73     49.01 o
   4   7   9     1723.36     1598.55     36.27 o
   5   7   9     1755.51     1701.83     44.01 o
   6   7   9     1302.71     1337.19     44.19 o
   7   7   9     1160.01     1154.41     40.14 o
   8   7   9      205.85      214.25     25.64 o
   9   7   9       11.34       49.79     23.98 o
  10   7   9        3.75       -0.04     28.40 o
  11   7   9       82.26      109.10     60.24 o
  12   7   9      171.84      182.86     96.67 o
  13   7   9       24.20       59.48     48.33 o
  14   7   9      123.26      115.57     53.55 o
 -15   8   9      327.11      407.50     67.33 o
 -14   8   9       59.74       48.24     53.48 o
 -13   8   9       12.75       -6.64     43.40 o
 -12   8   9       11.98       -1.41     35.96 o
 -11   8   9        2.69       11.01     32.13 o
 -10   8   9      140.98       73.33     30.93 o
  -9   8   9      565.21      628.17     62.17 o
  -8   8   9      784.72      779.28     36.77 o
  -7   8   9      152.72      202.79     26.16 o
  -6   8   9       40.51       47.12     29.64 o
  -5   8   9     1684.90     1716.11     45.01 o
  -4   8   9       53.32       30.47     16.34 o
  -3   8   9      182.60      159.42     21.80 o
  -2   8   9      225.85      258.88     16.56 o
  -1   8   9       21.47       39.40     13.45 o
   0   8   9     3261.80     3362.36     49.32 o
   1   8   9        4.77       -8.05     11.02 o
   2   8   9      133.18      141.08     14.15 o
   3   8   9      741.51      760.26     35.12 o
   4   8   9      260.50      245.63     19.17 o
   5   8   9       72.32       67.48     20.38 o
   6   8   9        0.25        1.60     18.46 o
   7   8   9        3.13      -17.51     19.93 o
   8   8   9      880.60      838.84     38.73 o
   9   8   9      246.27      246.64     30.63 o
  10   8   9      216.42      243.47     56.60 o
  11   8   9       44.48       30.29     54.67 o
  12   8   9       12.44       26.20     45.99 o
  13   8   9       34.84       18.12     49.59 o
 -14   9   9       65.22      142.33     59.85 o
 -13   9   9      217.69      232.49     57.87 o
 -12   9   9      108.84      202.18     50.74 o
 -11   9   9       21.12       16.32     36.90 o
 -10   9   9       59.64       57.56     29.38 o
  -9   9   9      409.28      479.14     44.31 o
  -8   9   9       59.03       62.46     24.07 o
  -7   9   9     1502.49     1510.07     49.87 o
  -6   9   9     5267.05     5216.41    105.55 o
  -5   9   9      167.52      192.47     22.63 o
  -4   9   9      372.87      449.05     32.43 o
  -3   9   9       78.84       96.64     18.69 o
  -2   9   9      285.57      289.90     21.55 o
  -1   9   9       83.96       55.44     20.59 o
   0   9   9      330.60      274.41     19.54 o
   1   9   9     2479.98     2446.94     84.51 o
   2   9   9      436.28      487.34     30.72 o
   3   9   9     2196.45     2198.02     51.06 o
   4   9   9     3242.32     3123.44     65.48 o
   5   9   9      108.20       94.85     32.51 o
   6   9   9      751.96      737.39     46.98 o
   7   9   9     1041.89     1116.23     50.50 o
   8   9   9       31.77       30.18     25.05 o
   9   9   9       37.83       42.42     32.63 o
  10   9   9       21.60       35.79     32.38 o
  11   9   9       87.55       63.94     46.75 o
  12   9   9       50.90       -6.43     57.00 o
 -13  10   9      105.93       49.12     52.11 o
 -12  10   9        5.90       75.10     47.21 o
 -11  10   9      262.84      249.00     42.01 o
 -10  10   9       95.02       86.87     32.86 o
  -9  10   9      337.84      286.34     38.06 o
  -8  10   9      170.08      137.27     29.89 o
  -7  10   9       11.95       21.11     23.76 o
  -6  10   9      167.02      168.92     23.82 o
  -5  10   9      110.07      130.31     29.42 o
  -4  10   9      417.05      476.06     40.76 o
  -3  10   9       26.22       28.18     26.80 o
  -2  10   9      308.58      344.54     24.65 o
  -1  10   9      995.87      998.06     42.06 o
   0  10   9        3.29      -17.86     17.86 o
   1  10   9       14.91       39.01     23.31 o
   2  10   9      468.30      487.06     31.24 o
   3  10   9       22.02       30.48     22.06 o
   4  10   9        0.44        5.92     22.27 o
   5  10   9       40.60       34.74     24.00 o
   6  10   9      481.90      436.64     41.98 o
   7  10   9        1.34      -25.26     25.26 o
   8  10   9       13.34      -12.40     27.66 o
   9  10   9       42.63      -29.76     29.76 o
  10  10   9       80.59       57.00     35.21 o
  11  10   9        8.37      -33.75     33.75 o
 -12  11   9        9.80      -25.91     39.09 o
 -11  11   9       84.08      106.23     41.75 o
 -10  11   9       81.20       88.36     38.39 o
  -9  11   9      133.96       76.17     34.79 o
  -8  11   9      755.26      798.80     56.50 o
  -7  11   9      420.73      421.38     35.91 o
  -6  11   9      111.49      114.93     30.86 o
  -5  11   9     1467.87     1355.50     64.46 o
  -4  11   9       64.90       81.80     32.76 o
  -3  11   9      159.40      145.00     34.17 o
  -2  11   9        2.27        7.43     28.93 o
  -1  11   9       38.84       41.77     24.30 o
   0  11   9      293.18      352.43     36.59 o
   1  11   9       25.07       10.43     35.81 o
   2  11   9     1130.96     1154.73     53.86 o
   3  11   9      512.36      472.42     33.19 o
   4  11   9      958.65      928.97     58.09 o
   5  11   9      365.01      347.86     36.79 o
   6  11   9      700.44      732.52     69.04 o
   7  11   9        8.59       43.06     28.50 o
   8  11   9       64.28       81.64     34.15 o
   9  11   9       58.97       72.57     35.79 o
  10  11   9        0.42      -24.71     34.29 o
  11  11   9       15.81      -42.72     42.72 o
 -11  12   9        0.35        7.43     39.00 o
 -10  12   9       27.96       71.74     50.94 o
  -9  12   9       15.95      -35.90     35.90 o
  -8  12   9        6.74       29.12     31.36 o
  -7  12   9       13.17       -8.78     39.32 o
  -6  12   9      172.38      133.89     42.88 o
  -5  12   9       35.75       50.49     40.58 o
  -4  12   9        6.67       31.30     38.45 o
  -3  12   9      836.68      972.48     64.26 o
  -2  12   9       71.64      107.34     39.07 o
  -1  12   9       24.57       11.61     20.50 o
   0  12   9      329.71      391.08     51.93 o
   1  12   9       12.39      -19.50     48.88 o
   2  12   9        1.70      -28.43     33.63 o
   3  12   9      229.28      182.28     43.50 o
   4  12   9       62.59       32.61     37.37 o
   5  12   9        7.65       32.73     34.43 o
   6  12   9       38.40        7.69     34.46 o
   7  12   9      177.15      205.00     39.32 o
   8  12   9       42.28        6.67     34.64 o
   9  12   9      253.83      232.36     42.03 o
 -10  13   9       52.72       97.65     54.62 o
  -9  13   9       77.46      138.80     51.43 o
  -8  13   9       42.40       37.78     46.03 o
  -7  13   9      353.67      375.38     71.71 o
  -6  13   9      166.83      182.13     56.80 o
  -5  13   9      117.84       85.12     49.88 o
  -4  13   9       47.51       52.47     42.60 o
  -3  13   9      330.87      417.61     53.32 o
  -2  13   9     1035.37     1055.12     68.25 o
  -1  13   9      141.10      131.66     55.03 o
   0  13   9       19.58      -33.23     38.28 o
   1  13   9      327.35      482.93     54.08 o
   2  13   9        5.45       82.70     59.95 o
   3  13   9       37.44       33.97     59.18 o
   4  13   9      767.75      863.18     63.55 o
   5  13   9        9.72        1.57     41.36 o
   6  13   9       43.93       31.76    117.20 o
   7  13   9        4.74       -0.15     37.94 o
   8  13   9       11.15       13.13     39.41 o
  -8  14   9       32.12       29.44     51.11 o
  -7  14   9       83.91       67.63     85.39 o
  -6  14   9       22.84      -26.21     56.18 o
  -5  14   9      280.71      293.50     54.82 o
  -4  14   9      158.54      186.06     58.41 o
  -3  14   9        1.45      -53.91     58.79 o
  -2  14   9       43.70       31.10     43.02 o
  -1  14   9      108.17      121.58     65.33 o
   0  14   9       74.84      132.34     69.02 o
   1  14   9       42.43       47.27     43.46 o
   2  14   9      186.44      224.26     71.01 o
   3  14   9       17.63       37.04     60.72 o
   4  14   9        4.73       26.44     65.48 o
   5  14   9       11.84      -54.87     54.87 o
   6  14   9      114.81      133.39     67.17 o
  -5  15   9      161.67      139.77     53.63 o
  -4  15   9        5.40      -28.59     64.40 o
  -3  15   9      137.31      186.22     78.01 o
  -2  15   9       32.20      -57.95     64.40 o
  -1  15   9       35.55       37.51     69.63 o
   0  15   9        8.46      -19.83     66.56 o
   2  15   9        6.53       36.89     65.63 o
   3  15   9       10.45      -61.79     61.79 o
 -16   0  10      434.33      512.93     96.99 o
 -15   0  10      469.40      337.29     56.10 o
 -14   0  10     1311.37     1297.92     60.35 o
 -13   0  10      507.55      499.06     37.46 o
 -12   0  10     3285.59     3172.52     77.93 o
 -11   0  10       13.22       25.22     19.78 o
 -10   0  10     2222.69     2200.99     58.66 o
  -9   0  10      580.42      578.52     29.20 o
  -8   0  10       25.04       18.78     16.66 o
  -7   0  10     7426.91     7364.71    122.63 o
  -6   0  10      141.19      144.90     16.36 o
  -5   0  10    14989.42    14947.12    305.99 o
  -4   0  10    17964.12    18947.00    379.16 o
  -3   0  10      257.20      241.31     16.93 o
  -2   0  10    12071.81    12105.61    232.09 o
  -1   0  10    18764.37    19066.19    324.67 o
   0   0  10       58.20       58.03     11.18 o
   1   0  10      498.00      476.56     18.38 o
   2   0  10        3.01       -6.28      7.45 o
   3   0  10       47.12       11.00      7.57 o
   4   0  10      336.39      316.88     19.53 o
   5   0  10     6611.47     6985.64    143.58 o
   6   0  10     1229.26     1073.63     41.41 o
   7   0  10     3067.03     3033.54     79.22 o
   8   0  10     9388.26     9114.62    188.46 o
   9   0  10     2919.87     2995.69    115.93 o
  10   0  10      601.89      643.04     50.31 o
  11   0  10       44.26       46.09     34.42 o
  12   0  10       26.25       79.83     39.90 o
  13   0  10      472.66      528.73     57.44 o
  14   0  10        7.21        1.21     51.46 o
  15   0  10       50.13        8.61     85.00 o
 -17   1  10       93.18       81.20     58.96 o
 -16   1  10       91.68      118.77     46.61 o
 -15   1  10       14.41       37.72     30.41 o
 -14   1  10        4.87       25.83     23.93 o
 -13   1  10       36.68       19.71     17.36 o
 -12   1  10       23.62       44.89     18.48 o
 -11   1  10      109.85      114.41     16.14 o
 -10   1  10       38.14       30.12     12.92 o
  -9   1  10        6.99      -12.36     12.36 o
  -8   1  10     2463.64     2511.66     40.48 o
  -7   1  10     1007.73     1026.94     26.29 o
  -6   1  10       20.62       24.47      8.84 o
  -5   1  10      280.27      246.78     14.43 o
  -4   1  10     2846.03     2758.09     49.80 o
  -3   1  10      497.78      580.49     17.32 o
  -2   1  10     1360.09     1313.37     23.86 o
  -1   1  10     4570.44     4729.66     74.28 o
   0   1  10     1156.12     1183.06     20.51 o
   1   1  10     2196.90     2296.92     36.96 o
   2   1  10     3929.63     3998.49     50.62 o
   3   1  10      688.48      642.10     21.27 o
   4   1  10      342.91      343.24     14.44 o
   5   1  10     1522.54     1534.95     34.18 o
   6   1  10      406.86      407.06     19.40 o
   7   1  10        9.67      -11.38     11.38 o
   8   1  10        0.34       -8.44     15.39 o
   9   1  10      598.41      584.86     36.51 o
  10   1  10        0.01       -1.59     20.88 o
  11   1  10       43.98       20.14     21.90 o
  12   1  10       18.60        2.14     25.04 o
  13   1  10      100.12      167.07     41.09 o
  14   1  10        2.25      -25.63     41.03 o
  15   1  10        0.00      -29.50     44.61 o
 -17   2  10      121.40      102.46     48.99 o
 -16   2  10      759.64      795.88     68.05 o
 -15   2  10      227.66      212.46     42.57 o
 -14   2  10     1140.08     1221.50     56.57 o
 -13   2  10      854.20      899.82     39.65 o
 -12   2  10      432.25      366.53     28.38 o
 -11   2  10      867.59      861.21     31.22 o
 -10   2  10      106.04      101.80     15.32 o
  -9   2  10       81.99       95.23     13.05 o
  -8   2  10      226.85      247.76     14.32 o
  -7   2  10     2602.89     2695.37     46.33 o
  -6   2  10     4130.90     3954.74     75.23 o
  -5   2  10     3388.03     3523.06     57.30 o
  -4   2  10    10478.96    10697.05    143.89 o
  -3   2  10    15725.06    15386.71    218.95 o
  -2   2  10     2031.79     1853.59     40.70 o
  -1   2  10    25974.62    26555.13    406.75 o
   0   2  10      193.82      339.40      9.54 o
   1   2  10     2342.29     2536.20     35.19 o
   2   2  10     1483.01     1467.80     25.72 o
   3   2  10        7.39       11.54      6.09 o
   4   2  10     5227.34     4996.95     67.76 o
   5   2  10     1313.64     1335.65     29.80 o
   6   2  10     2363.33     2263.99     42.20 o
   7   2  10    12857.81    12858.38    155.70 o
   8   2  10      771.50      729.63     28.33 o
   9   2  10     1169.10     1147.83     36.86 o
  10   2  10     1060.68     1134.24     44.30 o
  11   2  10       18.09       -5.27     28.77 o
  12   2  10       13.91        0.88     33.31 o
  13   2  10       24.18       33.86     36.66 o
  14   2  10       91.61      197.98     76.12 o
  15   2  10        3.19       17.91     48.68 o
 -17   3  10       21.69       -3.20     45.25 o
 -16   3  10        0.34        4.94     41.16 o
 -15   3  10       93.61       88.54     39.31 o
 -14   3  10      199.53      203.29     36.55 o
 -13   3  10      351.86      437.13     36.32 o
 -12   3  10      152.53      160.13     26.92 o
 -11   3  10      184.71      141.56     32.91 o
 -10   3  10      324.65      272.01     27.58 o
  -9   3  10      100.71       97.50     14.96 o
  -8   3  10      112.82       94.54     12.36 o
  -7   3  10      859.45      874.47     36.86 o
  -6   3  10      595.18      674.44     25.18 o
  -5   3  10      226.11      208.36     13.84 o
  -4   3  10        0.38       -7.08      7.08 o
  -3   3  10     1561.69     1625.90     43.84 o
  -2   3  10      412.30      500.94     13.52 o
  -1   3  10      814.97      839.50     16.15 o
   0   3  10      344.80      402.33     11.12 o
   1   3  10       77.27       84.26      8.38 o
   2   3  10       18.30       -5.91      5.91 o
   3   3  10     1155.52     1217.37     20.57 o
   4   3  10       47.73       51.53      8.46 o
   5   3  10       77.37       64.80     11.51 o
   6   3  10     2135.09     2076.80     41.48 o
   7   3  10      349.25      349.86     26.33 o
   8   3  10      188.04      185.79     19.26 o
   9   3  10     1750.24     1845.44     51.05 o
  10   3  10       56.86       55.81     30.43 o
  11   3  10       12.89       94.45     35.37 o
  12   3  10        6.52      -19.26     40.81 o
  13   3  10       97.74       39.32     43.14 o
  14   3  10       52.23       71.41     47.74 o
  15   3  10        1.28      -11.27     47.64 o
 -17   4  10      154.49      200.97     56.96 o
 -16   4  10      194.25      204.73     51.27 o
 -15   4  10      731.20      668.07     66.06 o
 -14   4  10      946.24      982.18     60.42 o
 -13   4  10       84.67       73.86     27.78 o
 -12   4  10     1123.57     1135.83     47.84 o
 -11   4  10      574.21      591.08     42.02 o
 -10   4  10       15.75      -12.93     22.22 o
  -9   4  10      382.51      275.78     30.14 o
  -8   4  10      560.45      589.70     47.16 o
  -7   4  10     2468.70     2400.24     47.48 o
  -6   4  10      412.93      373.38     20.29 o
  -5   4  10    11091.05    11250.37    178.79 o
  -4   4  10     9196.29     9169.67    121.11 o
  -3   4  10     4763.50     4670.56     59.96 o
  -2   4  10     6255.71     6300.82     74.55 o
  -1   4  10     3499.84     3240.91     40.94 o
   0   4  10       15.31       14.75      5.77 o
   1   4  10        7.92       36.19      7.83 o
   2   4  10      594.41      645.87     16.74 o
   3   4  10     3483.57     3649.35     47.78 o
   4   4  10      638.35      623.34     19.78 o
   5   4  10     1902.40     1836.87     37.90 o
   6   4  10     5467.41     5254.74     97.22 o
   7   4  10     4512.07     4640.12     81.40 o
   8   4  10      461.36      442.65     26.37 o
   9   4  10      590.00      644.91     37.97 o
  10   4  10      498.29      579.19     39.42 o
  11   4  10        8.14      -32.25     32.25 o
  12   4  10       56.78       81.76     44.53 o
  13   4  10        4.04      -51.67     51.67 o
  14   4  10        4.82       -8.16     47.60 o
  15   4  10       47.90      146.07     55.82 o
 -16   5  10        0.48       48.49     49.68 o
 -15   5  10       32.75       10.57     46.78 o
 -14   5  10        0.29       -2.36     35.69 o
 -13   5  10       55.05       91.50     35.86 o
 -12   5  10       89.46       64.70     30.11 o
 -11   5  10        6.13       13.30     24.37 o
 -10   5  10      224.46      223.20     33.28 o
  -9   5  10      371.67      329.35     34.41 o
  -8   5  10       90.88       51.47     25.87 o
  -7   5  10     1361.54     1239.06     43.82 o
  -6   5  10      688.13      648.57     31.64 o
  -5   5  10       17.17        9.92      8.89 o
  -4   5  10        3.07       -1.82      7.68 o
  -3   5  10        0.18       -5.88      8.31 o
  -2   5  10      831.17      794.48     19.44 o
  -1   5  10     1601.22     1581.00     25.84 o
   0   5  10       40.05       23.45      6.09 o
   1   5  10     1092.76     1103.59     20.72 o
   2   5  10       18.78       16.78      7.65 o
   3   5  10      379.50      411.42     13.95 o
   4   5  10      998.16      995.08     44.72 o
   5   5  10      112.32       92.51     15.03 o
   6   5  10     2910.97     2962.25     59.50 o
   7   5  10      110.20      114.23     20.07 o
   8   5  10      215.36      243.11     33.51 o
   9   5  10      119.45       89.80     30.95 o
  10   5  10        7.26      -24.31     24.31 o
  11   5  10      510.77      591.56     68.80 o
  12   5  10      273.86      360.24     52.21 o
  13   5  10       36.10      109.22     61.80 o
  14   5  10       12.45      194.15     73.52 o
 -16   6  10      313.77      330.53     69.58 o
 -15   6  10      743.91      676.89    107.77 o
 -14   6  10      751.62      802.72     69.69 o
 -13   6  10      180.90      146.56     39.17 o
 -12   6  10       10.69       27.91     31.68 o
 -11   6  10      568.23      572.90     42.20 o
 -10   6  10       92.55       56.05     29.63 o
  -9   6  10       97.27      112.63     41.47 o
  -8   6  10      174.28      160.95     33.52 o
  -7   6  10     1050.28     1017.83     43.04 o
  -6   6  10     5767.25     5652.01     95.43 o
  -5   6  10     2011.61     2056.57     47.35 o
  -4   6  10     4610.08     4508.55     69.90 o
  -3   6  10     6437.63     6212.11    104.62 o
  -2   6  10      769.36      730.88     23.71 o
  -1   6  10     1402.67     1306.89     23.88 o
   0   6  10     5364.58     5443.30     59.40 o
   1   6  10        3.25        5.60      7.80 o
   2   6  10       60.91       50.90      9.00 o
   3   6  10      425.57      449.63     23.79 o
   4   6  10      917.66      883.01     28.81 o
   5   6  10     1178.68     1200.66     36.54 o
   6   6  10     1092.37     1057.11     51.00 o
   7   6  10     3832.25     3930.99     75.74 o
   8   6  10      573.21      644.79     32.75 o
   9   6  10      409.36      449.77     36.80 o
  10   6  10      776.83      804.43     47.09 o
  11   6  10        6.26       -1.82     33.32 o
  12   6  10      122.77       64.77     43.22 o
  13   6  10        0.69      -62.11     62.11 o
  14   6  10       35.23       -4.83    125.35 o
 -16   7  10       49.52      -45.14     45.14 o
 -15   7  10       70.31       -3.07     47.60 o
 -14   7  10        8.79       16.66     47.25 o
 -13   7  10       13.98       -7.26     62.72 o
 -12   7  10      155.64      119.93     37.55 o
 -11   7  10      116.18       91.26     31.83 o
 -10   7  10       11.08      -19.43     29.35 o
  -9   7  10        4.38       14.52     26.87 o
  -8   7  10       71.95      104.32     29.07 o
  -7   7  10      414.05      434.28     29.94 o
  -6   7  10       81.76       60.38     18.05 o
  -5   7  10       15.70       38.18     16.37 o
  -4   7  10      103.99      147.33     16.31 o
  -3   7  10       79.76       88.38     15.81 o
  -2   7  10      209.61      236.22     18.36 o
  -1   7  10        6.76      -10.50     10.50 o
   0   7  10       65.15       58.96      9.02 o
   1   7  10      547.12      591.33     22.16 o
   2   7  10      515.63      538.57     17.42 o
   3   7  10       18.93       48.91     12.81 o
   4   7  10       10.23        4.23     12.94 o
   5   7  10      127.46      106.76     20.77 o
   6   7  10      109.01       76.78     19.51 o
   7   7  10       74.99       73.70     21.52 o
   8   7  10       47.11       41.60     22.03 o
   9   7  10       46.73       73.80     24.73 o
  10   7  10        6.28      -20.92     41.13 o
  11   7  10       27.99        4.91     40.65 o
  12   7  10        0.32      -47.19     64.42 o
  13   7  10        0.31      -40.60     40.60 o
 -15   8  10      240.11      230.27     58.41 o
 -14   8  10      514.82      479.34     67.22 o
 -13   8  10       41.28       40.90     45.12 o
 -12   8  10      106.32       85.91     38.63 o
 -11   8  10       56.43       83.48     37.49 o
 -10   8  10        9.70       15.84     28.62 o
  -9   8  10      130.07       92.50     39.12 o
  -8   8  10      537.67      533.66     34.76 o
  -7   8  10      930.47      812.85     63.98 o
  -6   8  10     1698.28     1781.67     53.69 o
  -5   8  10      310.67      286.82     26.91 o
  -4   8  10     8839.02     8763.09    134.58 o
  -3   8  10      473.16      545.13     32.32 o
  -2   8  10     3400.81     3254.56     56.46 o
  -1   8  10      790.03      835.96     26.99 o
   0   8  10     1951.44     1977.81     35.34 o
   1   8  10      750.00      778.71     22.54 o
   2   8  10       89.16       82.03     13.40 o
   3   8  10        3.56      -11.07     13.43 o
   4   8  10      788.28      786.46     27.76 o
   5   8  10       13.74       -8.23     16.71 o
   6   8  10     1308.20     1242.01     41.58 o
   7   8  10      856.36      872.06     37.91 o
   8   8  10      455.72      526.11     43.16 o
   9   8  10       69.55      117.75     27.34 o
  10   8  10      831.39      789.74     45.76 o
  11   8  10        7.06       -7.09     40.61 o
  12   8  10       41.48       -1.50     43.19 o
  13   8  10       16.92       23.34     49.60 o
 -14   9  10      153.15      123.93     53.22 o
 -13   9  10      103.04       54.53     47.51 o
 -12   9  10      118.92      156.05     49.21 o
 -11   9  10        4.36       25.00     34.96 o
 -10   9  10       27.37       12.97     28.09 o
  -9   9  10       43.38       67.79     26.13 o
  -8   9  10      145.09      169.91     27.02 o
  -7   9  10        3.23       23.16     23.60 o
  -6   9  10      115.60       92.16     28.61 o
  -5   9  10      827.81      838.54     47.89 o
  -4   9  10      178.33      104.25     21.28 o
  -3   9  10       22.52       21.00     17.42 o
  -2   9  10      107.24       98.18     27.14 o
  -1   9  10      461.25      467.51     30.02 o
   0   9  10      604.93      648.41     40.45 o
   1   9  10       73.87       77.78     16.62 o
   2   9  10       37.87        8.38     16.63 o
   3   9  10      584.99      588.71     28.00 o
   4   9  10       73.97      124.90     23.20 o
   5   9  10      168.21      192.44     24.50 o
   6   9  10       13.06       48.58     22.30 o
   7   9  10       20.71      -13.20     21.69 o
   8   9  10       13.10       11.91     24.28 o
   9   9  10        1.20        2.72     27.74 o
  10   9  10        2.80       57.15     33.11 o
  11   9  10       38.65       53.75     35.38 o
  12   9  10       30.77       -3.82     44.59 o
 -13  10  10       80.04      -19.64     45.94 o
 -12  10  10       78.41       54.20     47.24 o
 -11  10  10       37.52        0.25     33.52 o
 -10  10  10        0.98       -8.06     29.44 o
  -9  10  10       20.73       32.37     31.18 o
  -8  10  10       17.99       24.40     27.98 o
  -7  10  10       12.10       17.83     23.92 o
  -6  10  10      607.35      689.01     35.27 o
  -5  10  10      154.30      143.60     26.09 o
  -4  10  10     2543.62     2609.44     83.99 o
  -3  10  10      912.94      988.01     52.29 o
  -2  10  10     1904.12     1897.46     53.85 o
  -1  10  10      225.24      245.43     27.71 o
   0  10  10       96.53       66.47     23.52 o
   1  10  10      604.93      601.61     54.42 o
   2  10  10      131.49      137.03     26.79 o
   3  10  10       19.88       14.32     21.64 o
   4  10  10     1666.31     1649.67     66.57 o
   5  10  10       49.70       23.62     24.63 o
   6  10  10      257.93      295.96     35.10 o
   7  10  10      210.48      286.65     33.55 o
   8  10  10      226.60      235.29     38.71 o
   9  10  10       65.97      123.69     35.05 o
  10  10  10      135.14      239.06     40.54 o
  11  10  10       10.69       -5.24     35.12 o
 -12  11  10       12.57        3.13     39.23 o
 -11  11  10        9.63        1.02     38.43 o
 -10  11  10      174.53      214.03     42.36 o
  -9  11  10      366.28      370.11     40.05 o
  -8  11  10       29.58       90.51     31.77 o
  -7  11  10       28.70       21.62     26.07 o
  -6  11  10      153.30      157.15     31.19 o
  -5  11  10      129.10       86.53     41.84 o
  -4  11  10      178.42      123.71     34.71 o
  -3  11  10       30.11       18.92     40.25 o
  -2  11  10        6.94       -8.29     28.93 o
  -1  11  10      436.45      398.39     30.11 o
   0  11  10      293.71      312.00     30.93 o
   1  11  10       32.33       71.85     35.16 o
   2  11  10       12.85       20.45     25.48 o
   3  11  10      471.66      516.98     43.09 o
   4  11  10      148.43      169.34     34.03 o
   5  11  10        1.16       36.76     34.89 o
   6  11  10      177.44      134.83     33.36 o
   7  11  10        8.67       -5.15     28.24 o
   8  11  10      248.80      267.09     39.52 o
   9  11  10       15.21      -32.61     32.61 o
  10  11  10        2.19        4.23     36.04 o
 -11  12  10       35.99       45.43     40.86 o
 -10  12  10       20.05        0.61     38.26 o
  -9  12  10      166.37      166.22     47.07 o
  -8  12  10       39.66       38.33     32.96 o
  -7  12  10      118.36      102.86     46.50 o
  -6  12  10       45.50       -7.78     40.18 o
  -5  12  10       66.59       19.80     38.68 o
  -4  12  10       39.90       26.36     38.09 o
  -3  12  10      885.05      929.33    167.08 o
  -2  12  10      685.89      634.92    160.32 o
  -1  12  10       34.65       65.63     22.43 o
   0  12  10       31.49       45.50     37.09 o
   1  12  10      109.59      190.79     42.77 o
   2  12  10      149.68      145.05     39.24 o
   3  12  10       20.76       17.93     36.02 o
   4  12  10      537.94      486.19     52.01 o
   5  12  10       77.95       89.12     46.96 o
   6  12  10      162.76      100.81     52.89 o
   7  12  10       89.80       79.56     35.77 o
   8  12  10      150.98      194.61     42.22 o
   9  12  10      105.77      103.04     38.93 o
 -10  13  10       95.20       79.32     83.46 o
  -9  13  10       28.55        7.74     45.36 o
  -8  13  10      156.82      100.59     81.77 o
  -7  13  10       74.01       52.77     46.83 o
  -6  13  10        2.28      -55.72     55.72 o
  -5  13  10       45.16       91.60     46.23 o
  -4  13  10       99.55       89.50     44.48 o
  -3  13  10       53.81      100.32     43.69 o
  -2  13  10       13.13       21.01     33.11 o
  -1  13  10       43.45       32.28     62.10 o
   0  13  10       60.50       54.05     40.84 o
   1  13  10        4.68       28.98     39.23 o
   2  13  10      193.19      128.04     59.79 o
   3  13  10       95.35      166.93     65.02 o
   4  13  10       68.17       -3.54     58.10 o
   5  13  10       14.40        9.71     41.33 o
   6  13  10        0.70       14.94     43.69 o
   7  13  10       30.85       32.98     46.00 o
   8  13  10      275.05      165.75     67.79 o
  -8  14  10       37.52       39.39     49.80 o
  -7  14  10       38.57      -23.64     53.34 o
  -6  14  10      163.39       60.75     51.88 o
  -5  14  10      190.14      284.29     89.92 o
  -4  14  10      282.31      269.81     52.92 o
  -3  14  10       52.89       95.55     45.43 o
  -2  14  10      125.74       76.28     45.98 o
  -1  14  10       84.03       88.08     68.86 o
   0  14  10        7.77       49.65     66.40 o
   1  14  10      180.54      218.94     49.29 o
   2  14  10       88.61      176.77     68.71 o
   3  14  10        1.19        8.92     61.94 o
   4  14  10      108.58      162.16     70.09 o
   5  14  10       71.07      170.31     70.71 o
   6  14  10       47.78       60.41     67.79 o
  -5  15  10        7.51       16.79     48.60 o
  -4  15  10       93.96       50.57     66.71 o
  -3  15  10       12.63      -47.96     85.69 o
  -2  15  10       80.46      144.79     77.32 o
  -1  15  10      157.04       71.32     72.70 o
   0  15  10      135.51      261.77     77.01 o
   2  15  10      192.99      173.38     73.32 o
   3  15  10       78.48       -2.31     63.02 o
 -17   1  11      166.21      188.44     62.58 o
 -16   1  11      111.60      159.48     46.36 o
 -15   1  11      265.56      215.22     41.43 o
 -14   1  11     1250.71     1316.52     47.93 o
 -13   1  11      624.20      613.72     27.74 o
 -12   1  11     2501.43     2519.23     48.07 o
 -11   1  11     3251.56     3116.44     55.36 o
 -10   1  11       53.45       40.08     16.48 o
  -9   1  11     1010.50     1056.43     26.93 o
  -8   1  11      918.26      953.11     24.06 o
  -7   1  11        2.40        9.05      9.57 o
  -6   1  11      471.24      533.29     18.60 o
  -5   1  11     6011.95     6378.11     92.90 o
  -4   1  11     5049.62     5341.93     85.52 o
  -3   1  11     7767.52     7807.90    117.32 o
  -2   1  11     5688.22     5559.79     78.56 o
  -1   1  11     5484.32     5635.17     78.68 o
   0   1  11    16977.85    17080.79    194.46 o
   1   1  11     9569.40     9829.99    116.66 o
   2   1  11     5789.40     5810.29     66.52 o
   3   1  11     8075.72     8267.60     86.64 o
   4   1  11      925.26      919.30     23.92 o
   5   1  11      425.39      440.68     19.46 o
   6   1  11      632.46      617.38     23.87 o
   7   1  11     2215.37     2198.21     47.23 o
   8   1  11      244.67      236.64     18.61 o
   9   1  11      187.78      224.57     23.43 o
  10   1  11     3195.52     2922.26     84.93 o
  11   1  11      458.34      487.17     32.96 o
  12   1  11      575.11      614.27     61.82 o
  13   1  11      211.71      194.05     48.54 o
  14   1  11      164.15      120.70     48.96 o
  15   1  11       15.65      -43.92     43.92 o
 -17   2  11       91.16      140.91     50.78 o
 -16   2  11        0.08       39.24     43.38 o
 -15   2  11      218.70      276.11     48.31 o
 -14   2  11       80.15      101.37     30.86 o
 -13   2  11       75.84       92.90     26.29 o
 -12   2  11       68.48       46.22     20.23 o
 -11   2  11      195.52      204.74     18.86 o
 -10   2  11      173.83      205.37     17.12 o
  -9   2  11       76.23       63.50     12.48 o
  -8   2  11       44.23       37.61     10.56 o
  -7   2  11      767.22      788.95     23.81 o
  -6   2  11      250.26      291.78     15.40 o
  -5   2  11      556.94      561.37     18.80 o
  -4   2  11      537.95      697.70     33.98 o
  -3   2  11       39.49       36.05      6.35 o
  -2   2  11     1345.42     1490.75     36.21 o
  -1   2  11       98.33       99.16      7.08 o
   0   2  11        5.47       12.75      6.63 o
   1   2  11      430.16      428.88     12.73 o
   2   2  11      154.52      165.32      8.91 o
   3   2  11      121.67      135.94      8.32 o
   4   2  11        0.67       -5.03      7.59 o
   5   2  11       59.87       49.75     11.78 o
   6   2  11      908.11      866.42     26.13 o
   7   2  11     1079.77     1127.49     31.26 o
   8   2  11       29.16       30.31     13.95 o
   9   2  11        3.06       -0.20     17.53 o
  10   2  11       27.91        8.35     21.57 o
  11   2  11      159.67      141.51     35.92 o
  12   2  11        0.19      -17.56     31.51 o
  13   2  11        0.84       17.57     37.71 o
  14   2  11       45.59       61.96     77.93 o
  15   2  11        6.05      -46.40     46.40 o
 -17   3  11      173.55       16.52     46.35 o
 -16   3  11       51.69      -19.25     59.95 o
 -15   3  11      170.99      124.06     39.61 o
 -14   3  11      735.74      713.36     49.31 o
 -13   3  11      629.38      655.99     40.08 o
 -12   3  11     1604.47     1669.12     54.47 o
 -11   3  11     2706.43     2766.85     83.75 o
 -10   3  11      181.28      185.10     22.09 o
  -9   3  11      592.63      619.17     27.17 o
  -8   3  11     3089.46     3000.50     52.19 o
  -7   3  11      337.58      326.51     21.02 o
  -6   3  11     3660.20     3762.84     81.01 o
  -5   3  11     5655.25     5864.82     92.81 o
  -4   3  11      507.12      413.26     18.02 o
  -3   3  11     1726.13     1764.74     35.07 o
  -2   3  11     8749.67     8916.74    130.36 o
  -1   3  11    17264.98    17517.03    203.74 o
   0   3  11    21521.02    22303.02    227.71 o
   1   3  11      839.86      702.78     20.77 o
   2   3  11     3167.88     2835.10     38.00 o
   3   3  11      246.14      268.21     10.90 o
   4   3  11       63.04       72.27     10.14 o
   5   3  11     1133.57     1138.75     27.63 o
   6   3  11       40.78       38.24     13.31 o
   7   3  11     1553.75     1432.78     42.79 o
   8   3  11      988.68      928.88     31.23 o
   9   3  11      492.71      576.48     38.91 o
  10   3  11      605.76      607.80     38.88 o
  11   3  11       87.28      109.54     40.96 o
  12   3  11     1059.02     1344.64    176.00 o
  13   3  11       48.41       14.47     45.31 o
  14   3  11      346.76      437.29    139.95 o
  15   3  11       10.62       41.65     50.45 o
 -17   4  11      145.95      143.40     54.67 o
 -16   4  11        6.14      -39.57     41.61 o
 -15   4  11        0.05       42.28     43.46 o
 -14   4  11       16.14       27.10     34.28 o
 -13   4  11      251.90      234.35     42.95 o
 -12   4  11      103.75      102.92     26.05 o
 -11   4  11       43.57       36.31     26.93 o
 -10   4  11       67.19       27.81     32.72 o
  -9   4  11      424.06      410.88     37.72 o
  -8   4  11      820.54      812.44     32.11 o
  -7   4  11      944.64      995.46     52.94 o
  -6   4  11      275.12      229.68     18.13 o
  -5   4  11      110.16      139.25     16.69 o
  -4   4  11     2567.77     2685.41     44.58 o
  -3   4  11      545.01      537.55     15.58 o
  -2   4  11       78.21      115.77      7.84 o
  -1   4  11       38.62       12.37      5.50 o
   0   4  11      146.59      186.50      9.44 o
   1   4  11     1225.79     1263.43     22.37 o
   2   4  11     1608.39     1620.08     27.76 o
   3   4  11      105.34       82.15      8.59 o
   4   4  11     4618.94     4599.98     66.05 o
   5   4  11      127.31      102.17     16.14 o
   6   4  11     1811.39     1799.33     65.60 o
   7   4  11      137.59      119.61     18.56 o
   8   4  11      161.36      128.88     20.84 o
   9   4  11      249.04      249.36     29.22 o
  10   4  11      403.08      383.08     36.50 o
  11   4  11       33.53       14.98     30.68 o
  12   4  11       65.33      179.70     49.71 o
  13   4  11        1.85      -51.11     51.11 o
  14   4  11       28.71       46.31     49.55 o
 -16   5  11      173.47      201.96     54.80 o
 -15   5  11       40.52        2.14     44.70 o
 -14   5  11      596.87      559.80     52.24 o
 -13   5  11     1051.04     1058.94     61.10 o
 -12   5  11     1165.27     1178.96     60.19 o
 -11   5  11     1593.25     1582.88     92.07 o
 -10   5  11      564.06      671.07     44.36 o
  -9   5  11      928.05      829.65     46.21 o
  -8   5  11      656.74      634.81     46.97 o
  -7   5  11      376.16      343.45     33.47 o
  -6   5  11       44.22       62.43     17.61 o
  -5   5  11       40.59       27.67     11.74 o
  -4   5  11       20.89       22.45      7.59 o
  -3   5  11     4357.09     4133.70     61.38 o
  -2   5  11     4167.73     4203.83     58.10 o
  -1   5  11     2840.07     2912.49     38.22 o
   0   5  11    17084.79    16920.25    165.45 o
   1   5  11      826.32      752.53     18.73 o
   2   5  11     1829.82     1816.46     28.20 o
   3   5  11     1355.61     1340.10     24.76 o
   4   5  11      911.55      880.44     23.93 o
   5   5  11      109.62       90.77     15.60 o
   6   5  11       59.97       41.03     16.53 o
   7   5  11     2645.27     2829.57     61.89 o
   8   5  11      556.30      565.22     43.40 o
   9   5  11      219.71      245.07     26.32 o
  10   5  11     1764.22     1904.10     64.97 o
  11   5  11       84.48      135.14     37.25 o
  12   5  11      835.66      938.28     64.91 o
  13   5  11       48.97       39.00     60.93 o
  14   5  11       11.60       48.56     64.85 o
 -16   6  11        3.61       69.34     52.43 o
 -15   6  11        6.81       20.28     58.26 o
 -14   6  11        1.18      -25.72     39.65 o
 -13   6  11        0.99       26.48     35.16 o
 -12   6  11        4.85        7.44     31.03 o
 -11   6  11      329.16      252.26     34.27 o
 -10   6  11       51.96       31.66     28.20 o
  -9   6  11        3.24      -19.29     23.37 o
  -8   6  11      143.22      131.90     26.75 o
  -7   6  11      196.62      191.28     25.02 o
  -6   6  11       57.59       47.19     16.05 o
  -5   6  11     3202.69     3129.36     61.63 o
  -4   6  11     2613.06     2717.14     58.56 o
  -3   6  11     1337.42     1278.52     36.26 o
  -2   6  11     2309.68     2309.30     40.36 o
  -1   6  11     1140.46     1140.21     23.09 o
   0   6  11      222.43      275.00     14.59 o
   1   6  11      273.81      301.77     14.71 o
   2   6  11       69.11       79.19     10.20 o
   3   6  11     1193.36     1121.77     27.40 o
   4   6  11     1610.57     1573.45     33.45 o
   5   6  11     2523.35     2421.22     52.76 o
   6   6  11      111.47      100.94     19.30 o
   7   6  11       56.69       49.43     19.40 o
   8   6  11      233.36      175.93     24.61 o
   9   6  11        2.05       13.58     22.20 o
  10   6  11      505.15      555.71     51.97 o
  11   6  11        0.63       72.84     36.88 o
  12   6  11       13.73       31.62     41.20 o
  13   6  11       27.85       17.83     46.75 o
  14   6  11       20.06       42.11     49.58 o
 -16   7  11       36.84      -50.03     50.03 o
 -15   7  11      104.62      108.28     54.05 o
 -14   7  11      960.66      954.58     76.73 o
 -13   7  11      404.26      432.68     58.01 o
 -12   7  11      357.26      309.33     44.53 o
 -11   7  11     1474.62     1611.09     65.24 o
 -10   7  11       22.43        2.83     36.44 o
  -9   7  11     1469.93     1430.92     62.70 o
  -8   7  11       87.32       57.99     26.85 o
  -7   7  11     1575.21     1484.59     48.45 o
  -6   7  11      107.76      115.28     19.51 o
  -5   7  11      355.97      342.01     24.11 o
  -4   7  11      696.99      770.13     29.01 o
  -3   7  11      153.05      171.80     17.56 o
  -2   7  11     3045.79     2809.70     56.38 o
  -1   7  11     3568.53     3368.18     52.01 o
   0   7  11     2456.08     2667.26     35.48 o
   1   7  11     5370.36     5567.08     78.29 o
   2   7  11      626.22      674.72     25.53 o
   3   7  11      147.99      159.65     16.31 o
   4   7  11      176.75      194.51     17.37 o
   5   7  11      849.39      843.34     33.46 o
   6   7  11      537.72      508.63     29.34 o
   7   7  11      188.74      186.08     24.02 o
   8   7  11      568.27      587.37     41.98 o
   9   7  11      854.52      999.48     43.16 o
  10   7  11      662.28      723.19     43.23 o
  11   7  11      157.89      149.83     44.34 o
  12   7  11      747.90      787.64     82.14 o
  13   7  11        3.81      -30.53     45.72 o
 -15   8  11       39.25      103.86     54.26 o
 -14   8  11       26.05       10.87     47.59 o
 -13   8  11       12.86       10.43     46.00 o
 -12   8  11      169.64      144.22     40.37 o
 -11   8  11      105.94       39.51     35.97 o
 -10   8  11      268.86      236.44     35.25 o
  -9   8  11        4.23       34.52     27.28 o
  -8   8  11      196.86      145.09     26.30 o
  -7   8  11      231.51      313.43     29.88 o
  -6   8  11      591.23      681.06     35.89 o
  -5   8  11      270.66      286.67     24.41 o
  -4   8  11     3316.74     3399.45    124.95 o
  -3   8  11       28.33       18.37     14.47 o
  -2   8  11       36.46       24.32     13.42 o
  -1   8  11      215.31      195.18     21.25 o
   0   8  11       23.12       17.43     11.60 o
   1   8  11      706.69      791.95     24.40 o
   2   8  11       42.35       56.91     13.37 o
   3   8  11       93.99      105.03     16.74 o
   4   8  11      424.08      465.01     31.01 o
   5   8  11       14.80        5.28     18.44 o
   6   8  11       38.58       58.06     18.99 o
   7   8  11       75.80      135.42     24.75 o
   8   8  11       63.89       99.92     25.94 o
   9   8  11       40.77       50.58     26.05 o
  10   8  11      130.25      153.41     35.50 o
  11   8  11       33.14        8.51     40.42 o
  12   8  11       17.00       -3.11     45.45 o
  13   8  11        0.87      -35.60     48.15 o
 -14   9  11      262.60      158.98     60.66 o
 -13   9  11      129.68      107.37     50.96 o
 -12   9  11       46.11      -39.18     39.18 o
 -11   9  11      573.90      603.90     54.85 o
 -10   9  11     1294.81     1276.69     66.21 o
  -9   9  11      210.16      170.97     29.16 o
  -8   9  11      130.14       96.72     26.12 o
  -7   9  11       97.91       92.41     25.96 o
  -6   9  11      347.12      365.86     31.89 o
  -5   9  11      263.27      242.40     26.26 o
  -4   9  11      183.63      207.53     24.69 o
  -3   9  11     1345.94     1413.54     41.87 o
  -2   9  11     1014.18      933.63     45.22 o
  -1   9  11      982.91     1033.00     41.00 o
   0   9  11     3135.85     3111.04     65.36 o
   1   9  11      492.15      555.92     28.48 o
   2   9  11       85.12      122.33     19.73 o
   3   9  11     1762.05     1758.29     49.77 o
   4   9  11      491.23      437.76     52.23 o
   5   9  11       37.96       -8.07     25.89 o
   6   9  11        1.22       -7.12     22.89 o
   7   9  11      292.78      264.67     31.61 o
   8   9  11       73.54       48.38     27.71 o
   9   9  11      164.72      218.16     33.62 o
  10   9  11      846.98      984.95    111.29 o
  11   9  11       10.84      -16.50     33.23 o
  12   9  11       70.85      100.21     63.15 o
 -13  10  11       15.23       34.59     51.69 o
 -12  10  11      114.34      100.47     50.79 o
 -11  10  11      296.44      301.04     44.56 o
 -10  10  11       52.02       27.48     31.89 o
  -9  10  11       59.74       57.68     34.67 o
  -8  10  11       12.45       26.67     28.41 o
  -7  10  11       49.56       46.91     26.13 o
  -6  10  11      178.62      183.74     28.26 o
  -5  10  11      103.07      113.50     28.41 o
  -4  10  11       23.29       29.80     28.41 o
  -3  10  11       57.49       56.07     28.75 o
  -2  10  11     1105.22     1062.67     53.77 o
  -1  10  11      210.01      271.35     28.71 o
   0  10  11      344.08      307.45     29.08 o
   1  10  11       84.04      124.70     21.90 o
   2  10  11      120.02      185.68     28.51 o
   3  10  11      199.46      182.76     26.31 o
   4  10  11        1.63       -6.02     22.56 o
   5  10  11      269.81      251.79     34.58 o
   6  10  11       20.99       41.36     26.73 o
   7  10  11        3.27       12.98     27.12 o
   8  10  11      215.31      147.75     32.77 o
   9  10  11       67.90       40.63     33.76 o
  10  10  11        4.55      -29.56     32.78 o
  11  10  11       11.72        1.06     39.77 o
 -12  11  11      228.33      307.92     54.68 o
 -11  11  11      228.60      236.57     58.59 o
 -10  11  11      281.95      313.62     52.07 o
  -9  11  11     1501.77     1515.72     61.97 o
  -8  11  11      210.30      235.50     35.78 o
  -7  11  11      166.65      250.63     32.17 o
  -6  11  11      322.21      298.89     34.99 o
  -5  11  11        2.27      -11.46     30.32 o
  -4  11  11      960.63      903.36     55.83 o
  -3  11  11      216.85      182.67     35.88 o
  -2  11  11      530.11      509.56     43.16 o
  -1  11  11     1798.09     1930.10     53.96 o
   0  11  11      156.07      204.28     28.44 o
   1  11  11      619.08      627.76     52.27 o
   2  11  11      326.49      309.24     33.74 o
   3  11  11        4.38      -11.57     25.56 o
   4  11  11      103.49      101.19     52.41 o
   5  11  11       11.80       10.87     33.48 o
   6  11  11       66.03       28.45     30.45 o
   7  11  11      148.51      231.63     34.95 o
   8  11  11       19.73       15.20     32.59 o
   9  11  11      706.69      675.12     68.04 o
  10  11  11       62.29       78.57     38.85 o
 -11  12  11       11.99       24.06     40.51 o
 -10  12  11       18.01       35.65     39.32 o
  -9  12  11        8.80      -39.43     39.43 o
  -8  12  11       28.65       29.51     32.57 o
  -7  12  11       76.27       90.03     45.53 o
  -6  12  11      321.00      338.94     99.68 o
  -5  12  11       51.99       34.63     38.41 o
  -4  12  11      342.64      339.85     48.86 o
  -3  12  11        0.63      -33.26     33.26 o
  -2  12  11        8.75       -7.05     35.31 o
  -1  12  11      342.74      300.83     54.27 o
   0  12  11       15.82       -1.54     44.11 o
   1  12  11       40.50      120.77     40.71 o
   2  12  11       24.13       -3.58     36.79 o
   3  12  11      483.12      501.71     74.40 o
   4  12  11      335.40      303.23     54.34 o
   5  12  11       26.52       50.65     40.37 o
   6  12  11      206.47      145.99     49.42 o
   7  12  11       48.42       38.78     35.24 o
   8  12  11       37.51       12.53     35.44 o
   9  12  11        0.38      -14.89     36.42 o
 -10  13  11      437.95      397.77     74.09 o
  -9  13  11        5.58       20.29     65.79 o
  -8  13  11       16.43      -43.13     43.31 o
  -7  13  11        4.99        2.10     44.65 o
  -6  13  11       86.81       89.80     46.45 o
  -5  13  11      207.49      159.77     48.74 o
  -4  13  11       47.71       10.45     43.81 o
  -3  13  11      114.27       87.38     43.50 o
  -2  13  11      364.66      407.33     61.95 o
  -1  13  11        6.40        5.99     60.56 o
   0  13  11     1157.43     1224.15     71.85 o
   1  13  11       79.42       56.38     41.70 o
   2  13  11      199.62      222.57     66.86 o
   3  13  11      328.59      268.53     70.71 o
   4  13  11        7.92       35.81     56.26 o
   5  13  11       11.37       -3.93     40.75 o
   6  13  11      176.00      130.80     47.35 o
   7  13  11       77.41      139.96     70.25 o
  -8  14  11       35.16       76.35     51.93 o
  -7  14  11       14.10        4.47     46.33 o
  -6  14  11       42.12       41.39     48.55 o
  -5  14  11      155.75      250.93     54.15 o
  -4  14  11       13.21       28.74     44.78 o
  -3  14  11       12.18      -33.44     34.83 o
  -2  14  11       48.53       59.71     67.56 o
  -1  14  11       11.17       23.06     67.17 o
   0  14  11        7.22       87.15     67.79 o
   1  14  11       10.51      -25.71     41.78 o
   2  14  11      202.81      221.65     71.63 o
   3  14  11       14.59      -57.03     57.03 o
   4  14  11        9.90       10.61     60.10 o
   5  14  11      167.96      159.55     66.71 o
  -5  15  11      158.13      139.34     52.76 o
  -4  15  11       83.94       37.57     53.57 o
  -3  15  11       45.31       -0.60     46.62 o
  -2  15  11      448.89      447.29     89.15 o
  -1  15  11       96.05       84.23     75.47 o
   0  15  11        7.03       99.14     71.17 o
 -15   0  12        0.15       -4.94     36.87 o
 -14   0  12      153.66      129.68     30.87 o
 -13   0  12       39.74       43.48     25.66 o
 -12   0  12      843.55      794.83     45.17 o
 -11   0  12     2911.22     2997.80     80.43 o
 -10   0  12     4571.12     4854.39     99.32 o
  -9   0  12     1529.30     1500.31     45.44 o
  -8   0  12     5932.14     6042.77    117.65 o
  -7   0  12     1130.99     1158.16     63.48 o
  -6   0  12     2742.54     2365.37     58.96 o
  -5   0  12      347.14      529.39     32.28 o
  -4   0  12      554.09      675.69     29.72 o
  -3   0  12     5354.97     6056.02    133.91 o
  -2   0  12      125.81      125.88     11.81 o
  -1   0  12     2572.82     2214.64     47.87 o
   0   0  12     8513.76     8837.23    149.36 o
   1   0  12      629.37      556.75     21.44 o
   2   0  12    10475.44     9752.12    148.45 o
   3   0  12     2458.02     2471.72     48.10 o
   4   0  12    15068.78    14496.19    243.72 o
   5   0  12     3516.79     3493.87    106.27 o
   6   0  12      689.13      721.91     37.59 o
   7   0  12     1411.33     1336.48     64.48 o
   8   0  12      146.83      173.51     27.36 o
   9   0  12      868.18      823.05     93.20 o
  10   0  12      242.39      261.13     41.22 o
  11   0  12       94.39       84.35     45.48 o
  12   0  12      889.29     1123.71    132.95 o
  13   0  12      989.22     1170.88     74.94 o
  14   0  12       82.56      128.30     61.00 o
  15   0  12      123.40      151.86     95.45 o
 -17   1  12       86.47        2.92     78.85 o
 -16   1  12       11.96       34.52     41.85 o
 -15   1  12        0.61      -21.32     31.48 o
 -14   1  12      604.25      637.21     48.13 o
 -13   1  12       19.23       31.41     17.93 o
 -12   1  12        0.02      -15.26     15.26 o
 -11   1  12      167.26      205.94     18.85 o
 -10   1  12      877.51      862.52     26.28 o
  -9   1  12     2951.44     2975.03     47.50 o
  -8   1  12      232.93      204.33     14.03 o
  -7   1  12      305.54      283.66     16.64 o
  -6   1  12      718.86      743.41     23.06 o
  -5   1  12       24.28       21.13      8.53 o
  -4   1  12        0.81       -6.80      6.80 o
  -3   1  12     2998.93     3055.71     48.42 o
  -2   1  12      342.87      304.68     18.22 o
  -1   1  12      764.29      830.03     17.73 o
   0   1  12     1264.89     1367.20     23.73 o
   1   1  12     2661.21     2749.28     40.28 o
   2   1  12     1028.50     1128.23     19.89 o
   3   1  12      739.40      834.32     17.79 o
   4   1  12      164.28      144.25     13.60 o
   5   1  12      311.89      276.57     17.20 o
   6   1  12      151.56      154.47     16.39 o
   7   1  12       58.80       63.62     15.40 o
   8   1  12       95.64      107.77     17.49 o
   9   1  12        0.09      -16.38     16.38 o
  10   1  12      189.64      131.98     28.36 o
  11   1  12        0.65        5.10     22.28 o
  12   1  12       30.60       23.43     30.02 o
  13   1  12        0.88        0.10     35.91 o
  14   1  12        0.33      -37.56     53.39 o
  15   1  12        0.29      -29.79     48.02 o
 -17   2  12       16.07      -26.76     42.29 o
 -16   2  12       50.63       74.57     45.48 o
 -15   2  12        0.11       65.59     35.54 o
 -14   2  12       10.60        5.44     28.07 o
 -13   2  12      421.94      497.78     41.38 o
 -12   2  12     1332.76     1377.52     53.25 o
 -11   2  12     1536.76     1510.10     43.40 o
 -10   2  12     2967.85     3000.81     58.92 o
  -9   2  12     2344.94     2315.67     40.55 o
  -8   2  12     6656.43     6644.85     88.08 o
  -7   2  12     6952.38     6490.06    101.24 o
  -6   2  12     1395.52     1454.99     32.37 o
  -5   2  12       55.29      128.89     18.54 o
  -4   2  12      725.88      618.60     22.93 o
  -3   2  12      456.00      450.31     19.90 o
  -2   2  12       12.58       18.22      7.59 o
  -1   2  12     5097.91     5645.25     67.08 o
   0   2  12    17222.74    17179.97    196.90 o
   1   2  12     2478.27     2274.17     33.48 o
   2   2  12     5726.34     5762.24     71.84 o
   3   2  12     8302.57     8035.69     92.33 o
   4   2  12     3715.38     3654.94     52.15 o
   5   2  12     1359.29     1420.51     33.04 o
   6   2  12     4992.34     4838.19     73.57 o
   7   2  12       64.67       51.44     14.96 o
   8   2  12       24.98        7.72     14.07 o
   9   2  12       10.91      -17.02     17.02 o
  10   2  12      687.85      695.61     33.53 o
  11   2  12      346.53      405.28     45.97 o
  12   2  12      207.29      277.15     43.07 o
  13   2  12      688.16      897.54    115.20 o
  14   2  12      154.83      164.56     53.75 o
  15   2  12       85.33      100.25     51.97 o
 -17   3  12        0.79       15.10     43.35 o
 -16   3  12       18.72      -39.47     39.47 o
 -15   3  12       94.59       67.06     37.12 o
 -14   3  12     1090.99     1089.99     61.74 o
 -13   3  12      319.67      305.24     33.95 o
 -12   3  12      355.55      297.62     32.82 o
 -11   3  12      407.86      382.94     32.15 o
 -10   3  12      463.28      446.50     45.88 o
  -9   3  12       11.18       -4.28     12.76 o
  -8   3  12     2327.50     2293.41     53.40 o
  -7   3  12      277.23      295.92     18.17 o
  -6   3  12       86.14       56.44     12.37 o
  -5   3  12      968.59     1005.98     28.17 o
  -4   3  12      522.08      569.85     16.88 o
  -3   3  12      808.12      928.31     22.58 o
  -2   3  12     3316.97     3505.97     55.25 o
  -1   3  12       48.18       48.15      7.73 o
   0   3  12      101.42      126.80      8.22 o
   1   3  12     2788.83     2508.12     33.22 o
   2   3  12     1006.05     1020.29     25.57 o
   3   3  12      368.86      478.96     13.97 o
   4   3  12      370.89      420.16     16.06 o
   5   3  12      273.84      266.81     16.39 o
   6   3  12      435.03      415.92     21.21 o
   7   3  12      642.29      724.71     31.31 o
   8   3  12       18.90       55.79     20.70 o
   9   3  12       99.35       90.91     21.67 o
  10   3  12        3.04       19.28     25.33 o
  11   3  12      332.88      256.65     34.45 o
  12   3  12      797.47      812.08     68.26 o
  13   3  12        5.75      -34.12     42.62 o
  14   3  12        6.55      -16.97     46.85 o
 -17   4  12       15.85      -40.04     42.99 o
 -16   4  12      117.91       74.35     60.77 o
 -15   4  12        3.13       26.82     43.49 o
 -14   4  12      261.35      235.31     43.26 o
 -13   4  12        7.46        9.16     29.07 o
 -12   4  12      918.77      896.27     48.62 o
 -11   4  12     2291.16     2172.93     66.04 o
 -10   4  12      460.09      434.88     36.57 o
  -9   4  12     3462.74     3381.94     87.92 o
  -8   4  12    10294.68     9823.14    163.81 o
  -7   4  12      624.18      556.17     26.27 o
  -6   4  12     3314.66     3454.85     71.51 o
  -5   4  12     1555.88     1447.99     34.71 o
  -4   4  12      211.50      234.20     11.67 o
  -3   4  12      243.59      231.24     11.32 o
  -2   4  12     1455.54     1443.32     22.56 o
  -1   4  12      634.50      896.02     17.96 o
   0   4  12     3542.92     3526.23     43.00 o
   1   4  12      984.92      965.41     19.69 o
   2   4  12    12343.56    12023.72    122.05 o
   3   4  12     2261.63     2319.35     33.54 o
   4   4  12     4080.24     3982.73     54.33 o
   5   4  12     4279.65     4252.56     63.86 o
   6   4  12       92.89       98.26     15.69 o
   7   4  12      135.32      153.91     19.97 o
   8   4  12       67.16       27.63     18.80 o
   9   4  12        2.98       10.74     20.32 o
  10   4  12      557.15      647.88     41.62 o
  11   4  12      152.72      200.72     37.63 o
  12   4  12      953.20     1031.83     89.48 o
  13   4  12       39.91      110.41     61.09 o
  14   4  12      205.13      283.85     58.35 o
 -16   5  12       85.57       72.38     49.29 o
 -15   5  12        7.87       -0.68     42.85 o
 -14   5  12      107.70       73.89     39.01 o
 -13   5  12       65.57       39.36     34.56 o
 -12   5  12       47.60        9.00     27.48 o
 -11   5  12        2.01      -25.19     25.19 o
 -10   5  12      100.69       37.88     25.34 o
  -9   5  12       24.31       65.11     24.49 o
  -8   5  12      187.53      164.09     29.97 o
  -7   5  12      699.91      646.26     44.43 o
  -6   5  12       22.02       61.35     18.24 o
  -5   5  12     1477.51     1384.69     52.88 o
  -4   5  12     1042.91     1048.66     25.35 o
  -3   5  12      757.11      715.95     20.28 o
  -2   5  12      649.71      707.76     27.41 o
  -1   5  12      348.41      363.38     13.63 o
   0   5  12      122.68      139.71      9.11 o
   1   5  12       38.14       39.82      8.09 o
   2   5  12       57.88       41.20      8.92 o
   3   5  12     1203.50     1211.83     25.33 o
   4   5  12      563.47      519.59     19.63 o
   5   5  12      306.37      313.03     21.72 o
   6   5  12      889.99      900.44     32.73 o
   7   5  12      535.94      496.01     27.97 o
   8   5  12       12.86       -8.10     18.77 o
   9   5  12        3.08      -15.78     20.27 o
  10   5  12      219.05      175.82     31.62 o
  11   5  12        0.37      -35.52     35.52 o
  12   5  12      232.38      314.07     86.09 o
  13   5  12        2.40        6.01     41.28 o
  14   5  12        0.54        1.86     62.65 o
 -16   6  12      141.61      186.83     57.98 o
 -15   6  12        0.14        7.16     47.30 o
 -14   6  12       18.64       25.98     45.29 o
 -13   6  12      528.08      540.67     51.06 o
 -12   6  12       53.40       21.09     30.74 o
 -11   6  12     1318.25     1218.96     61.53 o
 -10   6  12     1328.30     1291.78     59.82 o
  -9   6  12     1382.72     1306.76     57.94 o
  -8   6  12     1041.20      921.21     48.05 o
  -7   6  12     1394.96     1310.95     57.97 o
  -6   6  12      922.15      871.58     32.80 o
  -5   6  12      646.07      644.96     31.15 o
  -4   6  12     1135.63     1024.02     33.05 o
  -3   6  12      318.62      325.65     21.94 o
  -2   6  12      256.08      254.81     14.39 o
  -1   6  12      658.80      651.63     21.97 o
   0   6  12     1639.95     1610.03     26.10 o
   1   6  12     2336.63     2401.31     34.17 o
   2   6  12     2600.34     2599.38     40.02 o
   3   6  12     4776.45     4836.58     63.15 o
   4   6  12     3925.41     3816.76     58.74 o
   5   6  12      805.22      878.31     38.61 o
   6   6  12      727.33      714.29     32.56 o
   7   6  12       58.88       45.25     19.81 o
   8   6  12        7.50       15.40     20.65 o
   9   6  12       74.73      136.79     28.81 o
  10   6  12      293.74      265.44     30.45 o
  11   6  12      303.69      326.20     52.58 o
  12   6  12      556.58      546.58     59.39 o
  13   6  12       93.20      168.22     52.22 o
  14   6  12      315.07      497.40     95.61 o
 -16   7  12      175.60      158.56     57.86 o
 -15   7  12       35.71        8.38     48.36 o
 -14   7  12       44.61       23.08     44.76 o
 -13   7  12       13.47      -13.87     39.71 o
 -12   7  12      126.81       67.89     34.64 o
 -11   7  12      145.82      116.86     38.71 o
 -10   7  12       94.23       78.05     32.21 o
  -9   7  12       16.71       33.31     27.22 o
  -8   7  12       32.79        4.08     24.58 o
  -7   7  12      314.57      300.45     33.49 o
  -6   7  12     1716.67     1599.89     44.86 o
  -5   7  12      105.13       92.37     19.42 o
  -4   7  12      199.80      169.57     22.65 o
  -3   7  12        3.12       18.03     15.70 o
  -2   7  12     2967.30     2894.48     54.21 o
  -1   7  12      543.51      580.58     22.17 o
   0   7  12      314.40      299.44     13.69 o
   1   7  12      100.43      115.47     12.77 o
   2   7  12       36.69       39.27     11.73 o
   3   7  12      869.91      885.57     26.16 o
   4   7  12       43.06       50.49     14.62 o
   5   7  12      851.61      773.26     32.01 o
   6   7  12       37.29        7.87     15.78 o
   7   7  12        1.12      -14.60     19.49 o
   8   7  12      440.91      477.09     33.09 o
   9   7  12       44.91       26.46     24.86 o
  10   7  12        8.30       61.27     29.17 o
  11   7  12       10.72      -15.24     40.43 o
  12   7  12       14.31       42.41     46.57 o
  13   7  12        0.12       -8.42     69.79 o
 -15   8  12       23.37      121.70     54.81 o
 -14   8  12      100.20      119.80     51.39 o
 -13   8  12        2.39      -50.95     66.83 o
 -12   8  12       42.32       57.35     37.24 o
 -11   8  12      501.04      476.73     49.89 o
 -10   8  12      437.19      448.44     41.79 o
  -9   8  12     2038.18     2102.87     78.36 o
  -8   8  12      490.66      449.52     34.38 o
  -7   8  12       22.19       15.39     26.87 o
  -6   8  12      134.06      172.57     25.21 o
  -5   8  12      229.94      250.53     22.69 o
  -4   8  12      261.08      264.97     22.32 o
  -3   8  12        7.36       13.93     15.91 o
  -2   8  12       42.02       48.59     15.20 o
  -1   8  12     4038.60     3998.45     78.15 o
   0   8  12      270.03      327.95     22.05 o
   1   8  12     1140.88     1130.98     35.47 o
   2   8  12     1765.84     1829.76     38.39 o
   3   8  12     2285.35     2358.33     52.36 o
   4   8  12      364.87      365.47     35.57 o
   5   8  12     1544.17     1575.31     45.60 o
   6   8  12      160.64      148.22     22.85 o
   7   8  12        0.92        3.89     21.08 o
   8   8  12       12.87       -0.54     22.58 o
   9   8  12       75.30      101.67     28.10 o
  10   8  12       66.07       36.02     32.28 o
  11   8  12      317.66      327.73     42.67 o
  12   8  12      299.94      352.11     57.31 o
 -14   9  12      173.40      169.74     57.84 o
 -13   9  12       94.86      136.49     51.29 o
 -12   9  12      110.98      172.69     51.94 o
 -11   9  12        1.62      -33.85     36.20 o
 -10   9  12       62.27       84.88     36.98 o
  -9   9  12        0.14      -25.07     25.07 o
  -8   9  12       28.04       -2.27     25.27 o
  -7   9  12      553.93      519.40     37.40 o
  -6   9  12     1329.98     1275.05     75.65 o
  -5   9  12      143.19      174.54     29.54 o
  -4   9  12      108.09      158.64     22.12 o
  -3   9  12       36.18       12.07     17.76 o
  -2   9  12      312.86      392.61     39.24 o
  -1   9  12      110.66      107.66     22.26 o
   0   9  12       15.08       19.22     19.84 o
   1   9  12       71.22       80.71     19.75 o
   2   9  12      571.63      573.52     34.02 o
   3   9  12        0.00       -3.24     19.81 o
   4   9  12        0.25       -5.47     21.24 o
   5   9  12        8.81       25.96     22.89 o
   6   9  12      204.40      143.66     27.94 o
   7   9  12      106.95      147.37     29.36 o
   8   9  12      120.65       57.07     34.30 o
   9   9  12      246.54      229.84     47.17 o
  10   9  12       26.06       69.96     33.53 o
  11   9  12       20.72       -1.72     35.64 o
  12   9  12       17.03       -1.78     35.60 o
 -13  10  12        1.38      -13.48     46.95 o
 -12  10  12        4.97       32.46     45.71 o
 -11  10  12      731.66      712.56     54.08 o
 -10  10  12      374.97      401.27     41.36 o
  -9  10  12     1173.06     1294.01     56.10 o
  -8  10  12      292.10      368.14     41.99 o
  -7  10  12       85.86       91.97     31.78 o
  -6  10  12      105.21       86.57     27.42 o
  -5  10  12      551.09      574.49     47.13 o
  -4  10  12      100.95      195.43     56.35 o
  -3  10  12       98.56       69.49     28.98 o
  -2  10  12       37.97      -14.86     26.69 o
  -1  10  12     1723.55     1593.99     77.81 o
   0  10  12      161.69      155.39     28.75 o
   1  10  12      906.43      929.74     43.49 o
   2  10  12      374.09      413.10     34.22 o
   3  10  12     1094.37     1148.25     99.82 o
   4  10  12      516.10      522.30     43.02 o
   5  10  12       10.49       41.45     25.54 o
   6  10  12      221.53      192.77     30.58 o
   7  10  12        1.12       -3.49     27.07 o
   8  10  12       44.81       45.93     29.85 o
   9  10  12      212.20      180.62     40.73 o
  10  10  12       11.32       18.60     35.29 o
  11  10  12      319.57      306.16     46.01 o
 -12  11  12       17.71       42.49     41.21 o
 -11  11  12       57.63       94.25     47.48 o
 -10  11  12       25.49      100.09     43.33 o
  -9  11  12       28.39       77.77     32.16 o
  -8  11  12       25.06        0.61     45.86 o
  -7  11  12        2.51       12.50     27.00 o
  -6  11  12      125.28      160.41     32.12 o
  -5  11  12       49.43      109.27     39.94 o
  -4  11  12      186.53      156.80     50.54 o
  -3  11  12       20.25       50.51     32.18 o
  -2  11  12        1.66       19.99     29.84 o
  -1  11  12       23.72       35.74     23.11 o
   0  11  12      220.27      267.25     50.36 o
   1  11  12      197.07      139.57     38.69 o
   2  11  12       92.37       80.23     35.09 o
   3  11  12       10.70       13.30     26.35 o
   4  11  12      214.65      224.92     42.39 o
   5  11  12        1.54       -8.64     32.99 o
   6  11  12       25.75       36.48     30.75 o
   7  11  12      389.99      448.72     47.52 o
   8  11  12      113.06       67.17     35.14 o
   9  11  12      292.27      299.53     43.32 o
  10  11  12       30.21       43.68     38.42 o
 -11  12  12      243.38      168.16     45.38 o
 -10  12  12      118.93       74.41     46.53 o
  -9  12  12       81.94       99.55     71.93 o
  -8  12  12      186.23      186.99     38.00 o
  -7  12  12      211.57      148.95     45.95 o
  -6  12  12      307.15      226.44     65.02 o
  -5  12  12       10.21       27.82     40.48 o
  -4  12  12      137.98      132.76     44.59 o
  -3  12  12       19.64       40.87     37.93 o
  -2  12  12       82.08       62.51     48.09 o
  -1  12  12       24.99       67.02     55.34 o
   0  12  12      574.36      603.38     76.09 o
   1  12  12      381.04      385.57     49.00 o
   2  12  12      891.66      859.37     63.33 o
   3  12  12      390.17      314.80     67.17 o
   4  12  12      107.65       31.26     38.96 o
   5  12  12       10.48      -14.55     38.37 o
   6  12  12      211.02      145.82     46.62 o
   7  12  12       61.46       48.99     39.95 o
   8  12  12      198.35       89.28     74.24 o
   9  12  12      154.35      222.54     42.80 o
 -10  13  12       35.52       -2.15     57.33 o
  -9  13  12       47.96       31.05     66.71 o
  -8  13  12       16.47       73.75     48.96 o
  -7  13  12       66.39       88.28     49.07 o
  -6  13  12       55.86       14.52     43.23 o
  -5  13  12       19.80       17.70     42.59 o
  -4  13  12       45.70       72.15     45.54 o
  -3  13  12       18.46       10.65     40.08 o
  -2  13  12       49.47       29.40     35.22 o
  -1  13  12       14.34      117.74     64.87 o
   0  13  12      136.38      247.93     71.94 o
   1  13  12      146.90       62.37     53.26 o
   2  13  12      112.78       57.95     59.79 o
   3  13  12       37.55      -18.14     56.72 o
   4  13  12      100.79       43.65     56.10 o
   5  13  12       96.79      126.27     52.65 o
   6  13  12       37.48       51.37     45.42 o
   7  13  12      162.70      197.45     53.34 o
  -8  14  12      224.26      200.73     56.04 o
  -7  14  12       75.94       -8.62     89.38 o
  -6  14  12      190.30      168.29     53.28 o
  -5  14  12       75.82       66.30     49.07 o
  -4  14  12        9.94       61.70     52.65 o
  -3  14  12       39.75       32.11     37.10 o
  -2  14  12       38.37       -7.53     66.56 o
  -1  14  12       48.56       32.89     69.02 o
   0  14  12       16.16       97.30     69.63 o
   1  14  12      145.08      -12.60     58.72 o
   2  14  12      711.09      733.81     92.53 o
   3  14  12       45.57       -3.38     61.02 o
   4  14  12       46.42       54.41     65.63 o
   5  14  12       33.10       20.44     61.64 o
  -4  15  12      124.59      103.97     53.05 o
  -3  15  12       78.49       94.51     50.81 o
  -2  15  12       40.51       24.75     68.86 o
  -1  15  12        1.27       18.75     72.24 o
   0  15  12        0.36      -18.45     67.02 o
 -17   1  13      944.50     1267.49    142.95 o
 -16   1  13      439.31      524.22     70.05 o
 -15   1  13     1020.50     1073.36    102.06 o
 -14   1  13      578.94      628.84     40.15 o
 -13   1  13      292.25      296.96     25.01 o
 -12   1  13      177.08      136.03     20.41 o
 -11   1  13       62.30       45.86     15.51 o
 -10   1  13       12.90        3.58     12.38 o
  -9   1  13       26.82       28.24     12.17 o
  -8   1  13     4561.94     4620.48     68.90 o
  -7   1  13    10490.12    10192.72    130.91 o
  -6   1  13     4562.00     4479.91     71.06 o
  -5   1  13    12140.45    12841.46    160.44 o
  -4   1  13      708.69      594.02     29.34 o
  -3   1  13    10374.83    10937.49    136.91 o
  -2   1  13      546.84      545.62     17.51 o
  -1   1  13      106.31      122.60      8.41 o
   0   1  13      929.19     1091.97     21.29 o
   1   1  13       37.97       28.43      6.65 o
   2   1  13     8102.35     8530.93     93.87 o
   3   1  13     8152.74     8190.50     94.40 o
   4   1  13     1845.95     1770.23     33.78 o
   5   1  13     2448.20     2336.35     44.44 o
   6   1  13     4259.58     4109.62     71.21 o
   7   1  13     1365.76     1420.42     38.81 o
   8   1  13     1142.85     1063.52     33.48 o
   9   1  13       39.31       67.98     18.69 o
  10   1  13       51.88       27.12     21.31 o
  11   1  13        0.01       16.49     22.32 o
  12   1  13       91.79       96.56     31.55 o
  13   1  13     1014.47     1070.29     74.08 o
  14   1  13        5.54      -27.31     43.12 o
  15   1  13      685.77      968.98    156.73 o
 -17   2  13       19.47       33.56     50.93 o
 -16   2  13       81.82       40.19     43.13 o
 -15   2  13       39.17       44.06     35.92 o
 -14   2  13      251.27      256.47     32.94 o
 -13   2  13       50.02       53.01     25.56 o
 -12   2  13      613.92      627.15     39.22 o
 -11   2  13      185.78      197.26     26.69 o
 -10   2  13      221.57      223.37     19.24 o
  -9   2  13      931.76      850.89     26.51 o
  -8   2  13      345.33      362.89     19.69 o
  -7   2  13      189.19      204.02     15.44 o
  -6   2  13       56.79       42.27      9.55 o
  -5   2  13      213.94      229.23     14.56 o
  -4   2  13      982.78     1027.37     36.87 o
  -3   2  13      959.64     1127.92     45.03 o
  -2   2  13      464.75      447.56     23.70 o
  -1   2  13     1077.14     1149.50     20.14 o
   0   2  13     1196.67     1251.57     22.59 o
   1   2  13      647.55      617.94     15.79 o
   2   2  13        3.63       -3.02      6.43 o
   3   2  13       86.38       92.97      9.47 o
   4   2  13       42.17       40.41      9.75 o
   5   2  13        2.30       -4.86     11.24 o
   6   2  13      573.37      603.39     26.51 o
   7   2  13      284.14      321.84     20.57 o
   8   2  13     1801.40     1720.72     39.81 o
   9   2  13       75.42       66.40     17.58 o
  10   2  13        7.58        9.15     20.61 o
  11   2  13      156.85      151.86     45.44 o
  12   2  13       82.04      144.91     40.60 o
  13   2  13      130.69      139.12     49.61 o
  14   2  13       46.89       19.42     46.85 o
 -17   3  13      134.72      156.87     51.59 o
 -16   3  13      414.48      398.87     70.90 o
 -15   3  13      822.91      814.18     58.42 o
 -14   3  13      198.86      244.52     41.19 o
 -13   3  13        4.58       39.26     27.72 o
 -12   3  13      138.77      140.01     28.61 o
 -11   3  13      772.88      832.23     41.56 o
 -10   3  13      914.24      768.64     33.42 o
  -9   3  13      364.70      391.55     24.02 o
  -8   3  13     3365.59     3368.56     57.30 o
  -7   3  13     3215.78     3188.44     56.43 o
  -6   3  13     9409.71     9463.43    131.05 o
  -5   3  13    11099.48    10998.89    148.05 o
  -4   3  13      738.83      701.03     29.27 o
  -3   3  13     5799.77     5931.45     85.45 o
  -2   3  13      803.20      708.23     22.76 o
  -1   3  13      775.79      891.14     18.00 o
   0   3  13     1032.98     1039.37     17.83 o
   1   3  13        9.68       15.61      6.44 o
   2   3  13     1211.56     1177.81     21.31 o
   3   3  13     3638.76     3583.50     45.67 o
   4   3  13     5653.26     5593.72     70.29 o
   5   3  13     2881.69     2957.43     49.80 o
   6   3  13     1500.36     1525.28     57.85 o
   7   3  13     2913.73     2996.63     56.62 o
   8   3  13     3726.40     3693.89     66.62 o
   9   3  13      141.35      153.85     23.37 o
  10   3  13       35.48       31.44     35.04 o
  11   3  13       95.66       71.45     34.18 o
  12   3  13       97.02      133.72     49.58 o
  13   3  13      439.61      586.48     82.59 o
  14   3  13        6.18      -12.12     45.20 o
 -17   4  13        1.52        7.51     47.61 o
 -16   4  13      146.22       93.45     48.61 o
 -15   4  13        0.60       25.95     43.77 o
 -14   4  13      194.51      200.59     68.47 o
 -13   4  13       10.69        6.41     29.25 o
 -12   4  13        4.43       -1.52     29.87 o
 -11   4  13      140.47      115.02     31.08 o
 -10   4  13      196.56      227.90     26.99 o
  -9   4  13       80.14       67.05     23.69 o
  -8   4  13      195.07      203.14     28.41 o
  -7   4  13      667.04      683.77     28.78 o
  -6   4  13      830.51      817.29     56.19 o
  -5   4  13      219.56      245.00     13.82 o
  -4   4  13     1082.69     1032.89     28.58 o
  -3   4  13     1876.11     1966.15     36.11 o
  -2   4  13     1245.61     1260.30     27.41 o
  -1   4  13      500.79      548.57     14.48 o
   0   4  13      524.45      458.16     12.64 o
   1   4  13       56.34       62.91      8.23 o
   2   4  13      169.09      190.93     10.86 o
   3   4  13     1496.11     1503.96     26.05 o
   4   4  13     1220.49     1230.03     26.34 o
   5   4  13     1781.11     1824.68     40.19 o
   6   4  13        7.67       14.67     16.42 o
   7   4  13      150.40      130.72     20.61 o
   8   4  13      244.24      275.17     25.01 o
   9   4  13      140.20      143.38     24.15 o
  10   4  13       69.70       42.41     27.36 o
  11   4  13       93.23      114.50     36.37 o
  12   4  13      145.83      220.42     47.32 o
  13   4  13       14.88       21.31     42.73 o
  14   4  13       14.38      -46.14     46.14 o
 -16   5  13      363.35      426.74     64.63 o
 -15   5  13      319.67      397.26     58.62 o
 -14   5  13      177.57      161.87     42.02 o
 -13   5  13        3.52      -31.70     31.70 o
 -12   5  13        0.81      -26.53     26.53 o
 -11   5  13        1.41       36.50     28.42 o
 -10   5  13      830.38      816.67     48.45 o
  -9   5  13     2022.21     1926.42     66.32 o
  -8   5  13     1400.56     1261.21     51.52 o
  -7   5  13      725.59      688.75     35.56 o
  -6   5  13     5272.70     5218.23    114.05 o
  -5   5  13     5094.69     5116.38     83.80 o
  -4   5  13     3862.48     3764.20     64.59 o
  -3   5  13     4310.89     4425.04     66.56 o
  -2   5  13      140.19      160.09      9.44 o
  -1   5  13     1174.99     1146.57     24.11 o
   0   5  13      267.26      317.14     15.30 o
   1   5  13     1452.34     1449.80     31.16 o
   2   5  13       24.56       10.61      8.29 o
   3   5  13     3761.22     3566.21     53.47 o
   4   5  13     3202.20     3200.34     53.77 o
   5   5  13     3958.84     3830.55    135.83 o
   6   5  13     2823.22     2857.21     56.32 o
   7   5  13      779.59      791.41     39.50 o
   8   5  13      457.32      465.15     34.61 o
   9   5  13     1733.44     1906.30     54.54 o
  10   5  13       20.11       65.07     24.73 o
  11   5  13        0.55       21.39     35.06 o
  12   5  13        2.01      -44.58     44.58 o
  13   5  13      282.62      319.16     56.62 o
  14   5  13        7.68      -38.67     44.08 o
 -16   6  13        8.85       48.53     49.40 o
 -15   6  13      113.58       71.37     48.23 o
 -14   6  13       82.83      119.51     46.74 o
 -13   6  13        1.21      -32.07     32.07 o
 -12   6  13        1.00       10.54     31.52 o
 -11   6  13       43.33       65.71     30.36 o
 -10   6  13       13.10       27.79     27.73 o
  -9   6  13      948.27      886.61     49.96 o
  -8   6  13        9.93       14.30     24.47 o
  -7   6  13      182.95      201.59     28.63 o
  -6   6  13       35.02       43.36     16.70 o
  -5   6  13       24.23       26.26     16.35 o
  -4   6  13      600.15      670.86     27.99 o
  -3   6  13      411.62      365.90     22.22 o
  -2   6  13      171.12      153.47     14.61 o
  -1   6  13     1390.83     1414.43     27.47 o
   0   6  13     2101.50     2049.67     36.00 o
   1   6  13     1865.81     1801.38     30.99 o
   2   6  13      166.25      166.94     13.03 o
   3   6  13      147.78      159.08     13.06 o
   4   6  13       12.15       12.71     12.41 o
   5   6  13      562.57      559.13     37.32 o
   6   6  13      108.96       66.17     23.00 o
   7   6  13      140.60      111.61     22.76 o
   8   6  13        4.42       -8.42     20.22 o
   9   6  13      102.64       30.09     24.26 o
  10   6  13       29.15       10.97     31.01 o
  11   6  13      227.95      398.39     51.44 o
  12   6  13       12.31       25.94     44.82 o
  13   6  13       26.54      -16.73     45.15 o
 -16   7  13      333.61      224.09     74.70 o
 -15   7  13      237.21      171.49     56.38 o
 -14   7  13      103.11      134.01     51.95 o
 -13   7  13       81.35        9.87     44.31 o
 -12   7  13       96.40       91.14     40.07 o
 -11   7  13      289.58      301.90     38.15 o
 -10   7  13       27.78       29.01     30.75 o
  -9   7  13      510.59      467.31     49.01 o
  -8   7  13     2331.81     2412.81     79.83 o
  -7   7  13       52.79       76.24     21.66 o
  -6   7  13     3014.57     2928.72     68.48 o
  -5   7  13     4430.14     4433.95     90.39 o
  -4   7  13     1137.41     1180.14     38.62 o
  -3   7  13      673.02      756.73     31.15 o
  -2   7  13     1402.23     1402.97     40.10 o
  -1   7  13     1298.21     1232.18     32.96 o
   0   7  13      402.09      355.90     19.30 o
   1   7  13     1989.89     2103.25     41.11 o
   2   7  13     1472.24     1456.85     30.03 o
   3   7  13      305.52      338.58     20.50 o
   4   7  13     1485.68     1508.99     39.69 o
   5   7  13     4119.40     4009.19     75.85 o
   6   7  13      770.80      714.65     32.99 o
   7   7  13       78.16      108.15     23.97 o
   8   7  13      875.79     1073.61     79.98 o
   9   7  13      154.63      141.94     34.23 o
  10   7  13        4.88       31.60     28.81 o
  11   7  13       43.33       55.19     34.33 o
  12   7  13       30.65       23.63     50.97 o
  13   7  13       32.94        8.84     52.55 o
 -15   8  13       49.47      164.09     55.53 o
 -14   8  13       59.09       36.42     50.23 o
 -13   8  13      721.98      829.97     71.50 o
 -12   8  13       23.89       31.47     35.41 o
 -11   8  13       36.79       17.42     36.23 o
 -10   8  13      116.58      121.08     35.61 o
  -9   8  13        6.34       19.29     31.61 o
  -8   8  13       74.16       59.73     24.94 o
  -7   8  13      145.55      119.89     25.05 o
  -6   8  13     1659.96     1545.21     51.20 o
  -5   8  13        4.51       34.10     19.29 o
  -4   8  13      117.18       82.42     25.37 o
  -3   8  13     1164.85     1164.13     37.13 o
  -2   8  13       33.47       21.29     13.41 o
  -1   8  13      367.65      407.13     25.22 o
   0   8  13        3.74       22.46     13.14 o
   1   8  13      156.04      174.56     19.61 o
   2   8  13        2.38        8.96     14.62 o
   3   8  13       44.54       17.93     16.25 o
   4   8  13      620.60      666.17     38.24 o
   5   8  13       63.73       42.91     28.59 o
   6   8  13      418.48      389.63     31.11 o
   7   8  13       52.74       43.44     24.19 o
   8   8  13      153.19      170.35     35.55 o
   9   8  13       18.73       14.87     28.02 o
  10   8  13      107.74       51.89     64.51 o
  11   8  13       56.75      -11.26     34.55 o
  12   8  13        9.35        5.00     37.70 o
 -14   9  13       93.61       64.14     52.78 o
 -13   9  13        1.47       53.48     63.48 o
 -12   9  13       14.56      -58.97     58.97 o
 -11   9  13       90.81       60.25     38.97 o
 -10   9  13      202.91      167.03     39.58 o
  -9   9  13      552.67      591.84     44.08 o
  -8   9  13      457.21      379.17     35.87 o
  -7   9  13     2137.24     2139.62     64.16 o
  -6   9  13      793.20      793.14     45.26 o
  -5   9  13       28.33       27.19     21.67 o
  -4   9  13     3838.85     3894.88     82.03 o
  -3   9  13       75.53       77.60     18.33 o
  -2   9  13       35.74       40.33     19.98 o
  -1   9  13       63.94       81.40     19.86 o
   0   9  13       39.36       27.89     20.72 o
   1   9  13     1451.73     1450.76     43.96 o
   2   9  13      397.12      404.37     27.47 o
   3   9  13      231.97      277.86     25.51 o
   4   9  13     2216.50     2328.80     60.54 o
   5   9  13      525.01      500.32     33.89 o
   6   9  13     2217.26     2261.70     63.37 o
   7   9  13      144.90      222.76     43.09 o
   8   9  13      154.70       76.43     35.06 o
   9   9  13       43.38       17.96     30.75 o
  10   9  13       67.43       72.31     35.31 o
  11   9  13       16.46        4.40     34.27 o
 -13  10  13        9.11       75.95     51.69 o
 -12  10  13      237.48      232.16     57.06 o
 -11  10  13        1.49        7.57     61.47 o
 -10  10  13       23.42        7.35     30.13 o
  -9  10  13        1.89       11.12     29.75 o
  -8  10  13        1.85        4.96     26.36 o
  -7  10  13      133.87      157.56     56.77 o
  -6  10  13        8.85       26.90     24.48 o
  -5  10  13      264.83      191.76     40.83 o
  -4  10  13       31.43       23.34     28.52 o
  -3  10  13        2.56      -18.91     38.91 o
  -2  10  13     1079.84     1069.46     68.93 o
  -1  10  13      492.42      498.18     30.01 o
   0  10  13        9.02       36.51     23.01 o
   1  10  13      104.13      138.36     34.41 o
   2  10  13      162.01      153.74     28.89 o
   3  10  13       76.18       82.84     24.70 o
   4  10  13      286.58      267.86     46.53 o
   5  10  13      117.82      141.53     28.42 o
   6  10  13        6.09       30.83     26.62 o
   7  10  13      690.01      666.53     68.10 o
   8  10  13        6.94        0.44     43.88 o
   9  10  13       74.70       72.93     47.15 o
  10  10  13      154.59      104.73     39.54 o
  11  10  13       10.63       15.22     37.51 o
 -12  11  13        4.76      -15.30     40.35 o
 -11  11  13      817.65      929.43     66.29 o
 -10  11  13       57.05      165.63     41.40 o
  -9  11  13      220.73      118.73     38.05 o
  -8  11  13     1196.36     1156.16     59.69 o
  -7  11  13       95.00       42.70     28.78 o
  -6  11  13      312.09      273.59     44.64 o
  -5  11  13     1358.88     1522.69     79.21 o
  -4  11  13       50.68       55.57     33.38 o
  -3  11  13      298.80      334.79     83.26 o
  -2  11  13      367.86      311.41     40.00 o
  -1  11  13      893.15      875.33     38.28 o
   0  11  13      139.41      169.17     28.45 o
   1  11  13      201.48      185.17     40.35 o
   2  11  13      305.98      251.44     43.12 o
   3  11  13      216.15      129.58     30.06 o
   4  11  13      209.10       86.39     39.34 o
   5  11  13      763.16      890.81     56.13 o
   6  11  13     1147.21     1109.08    112.62 o
   7  11  13       30.13       58.33     31.02 o
   8  11  13      103.59      116.91     37.30 o
   9  11  13       11.88       23.44     37.20 o
  10  11  13       65.58       74.73     40.21 o
 -11  12  13       38.92       80.71     48.68 o
 -10  12  13        7.12       55.89     45.51 o
  -9  12  13       71.12       52.99     42.76 o
  -8  12  13       11.23      -14.14     38.29 o
  -7  12  13       28.13       84.13     45.46 o
  -6  12  13       45.28       29.06     53.11 o
  -5  12  13       26.32        8.00     41.02 o
  -4  12  13        5.33       73.68     41.77 o
  -3  12  13      269.51      288.66     46.98 o
  -2  12  13       17.63        9.86     30.99 o
  -1  12  13      280.10      318.06    142.64 o
   0  12  13      387.13      461.11     50.66 o
   1  12  13        3.30       -3.22     36.54 o
   2  12  13       46.82       83.01     38.96 o
   3  12  13       42.48      146.02     59.18 o
   4  12  13       57.01       69.07     40.40 o
   5  12  13       19.40       -4.94     39.95 o
   6  12  13        4.22       10.56     41.17 o
   7  12  13       21.19       29.65     40.77 o
   8  12  13        3.00       -9.25     41.45 o
 -10  13  13       11.38      -19.88    102.75 o
  -9  13  13      104.17       84.23     70.40 o
  -8  13  13        3.20        1.80     46.41 o
  -7  13  13      233.82      147.22     51.04 o
  -6  13  13      275.90      195.89     50.11 o
  -5  13  13       30.61       12.04     42.16 o
  -4  13  13       57.65       55.89     44.95 o
  -3  13  13      254.64      244.29     49.89 o
  -2  13  13       21.98       37.97     34.41 o
  -1  13  13       49.43      -41.04     53.95 o
   0  13  13      157.57      198.90     71.47 o
   1  13  13        1.37      -37.01     37.01 o
   2  13  13        5.13      -37.97     54.26 o
   3  13  13      397.04      315.41     73.32 o
   4  13  13      162.21      124.20     62.41 o
   5  13  13        3.65       -2.00     59.02 o
   6  13  13      435.86      412.00     65.86 o
   7  13  13       50.18      -17.45     45.63 o
  -8  14  13        0.29       19.83     73.78 o
  -7  14  13       22.20       51.91     50.91 o
  -6  14  13       49.51       36.11     50.38 o
  -5  14  13      183.41      107.21     54.11 o
  -4  14  13        0.49       -2.07     44.60 o
  -3  14  13        0.27       49.94     37.74 o
  -2  14  13        7.85       46.27     68.09 o
  -1  14  13      141.30      208.43     76.09 o
   0  14  13       27.13       50.26     65.17 o
   1  14  13      178.45      215.35     71.17 o
   2  14  13        1.79       69.48     64.10 o
   3  14  13      125.48       39.81     63.17 o
   4  14  13      133.06       89.46     68.25 o
   5  14  13       35.93       20.60     64.25 o
  -4  15  13       62.54      108.35     53.36 o
  -3  15  13       13.40       52.57     74.70 o
  -2  15  13      266.06      431.15     89.61 o
  -1  15  13       31.39        2.61     71.63 o
   0  15  13       58.76       30.74     68.25 o
 -15   0  14     2482.74     2636.40    124.83 o
 -14   0  14      329.02      248.75     49.34 o
 -13   0  14     2405.01     2450.51    107.00 o
 -12   0  14     4360.76     4375.86    106.50 o
 -11   0  14      926.54     1000.11     49.10 o
 -10   0  14     1960.91     2023.15     56.57 o
  -9   0  14       33.87       10.84     16.31 o
  -8   0  14     1302.79     1212.12     42.44 o
  -7   0  14     1846.09     2056.82     65.50 o
  -6   0  14     1075.93     1125.23     38.48 o
  -5   0  14    18629.76    18952.23    325.49 o
  -4   0  14       69.81       80.26     13.30 o
  -3   0  14    18894.94    20232.23    343.19 o
  -2   0  14    32026.46    33265.32    551.27 o
  -1   0  14      485.12      422.84     25.91 o
   0   0  14     2994.62     3082.42     56.38 o
   1   0  14      588.28      443.53     29.29 o
   2   0  14     1357.72     1301.95     35.81 o
   3   0  14     2304.99     2297.24     52.24 o
   4   0  14      605.12      619.95     27.37 o
   5   0  14     1777.38     1723.13     84.75 o
   6   0  14     1416.84     1381.03     53.52 o
   7   0  14     2883.66     2724.60     79.37 o
   8   0  14     7296.39     7684.69    170.41 o
   9   0  14      563.38      585.08     68.71 o
  10   0  14      190.49      201.05     31.37 o
  11   0  14      133.80      148.25     43.02 o
  12   0  14      113.41       88.95     41.19 o
  13   0  14        4.60      -35.49     49.89 o
  14   0  14        5.13      -36.30     51.32 o
 -17   1  14       25.10       69.63     80.54 o
 -16   1  14       31.67       -3.70     76.78 o
 -15   1  14       38.44       82.28     36.02 o
 -14   1  14        5.17       17.25     25.95 o
 -13   1  14        3.26        7.86     19.55 o
 -12   1  14      145.82      131.04     21.76 o
 -11   1  14       34.70       22.65     16.01 o
 -10   1  14     1593.77     1479.06     33.69 o
  -9   1  14      374.33      409.58     18.71 o
  -8   1  14      232.16      235.26     15.94 o
  -7   1  14      409.05      460.00     20.26 o
  -6   1  14     1273.00     1324.84     31.83 o
  -5   1  14     1218.77     1331.07     28.55 o
  -4   1  14      736.45      724.98     19.95 o
  -3   1  14       26.37        4.34      6.28 o
  -2   1  14      287.24      393.28     13.49 o
  -1   1  14       61.44       70.37      6.47 o
   0   1  14     7926.34     8374.61     91.45 o
   1   1  14     2550.01     2666.21     36.78 o
   2   1  14       85.76       96.56     11.94 o
   3   1  14     1392.30     1379.54     25.70 o
   4   1  14       32.18       43.17      8.47 o
   5   1  14       34.24       36.94     13.66 o
   6   1  14     1193.62     1178.67     34.45 o
   7   1  14       10.36       -6.45     15.16 o
   8   1  14       31.01       20.94     18.33 o
   9   1  14       31.40       -5.23     17.62 o
  10   1  14       24.69       71.44     20.56 o
  11   1  14        7.20       23.99     22.28 o
  12   1  14        0.81        6.36     29.99 o
  13   1  14        2.93       32.33     51.31 o
  14   1  14       13.53       38.05     47.93 o
 -17   2  14      217.49      251.88     82.93 o
 -16   2  14      188.66      187.39     49.32 o
 -15   2  14      877.57      908.27     74.75 o
 -14   2  14      869.81      906.26     50.51 o
 -13   2  14     2174.01     2374.70     74.33 o
 -12   2  14     1965.88     2040.09     64.16 o
 -11   2  14     1064.71     1159.79     38.07 o
 -10   2  14      600.94      563.83     25.36 o
  -9   2  14     1348.34     1285.64     32.16 o
  -8   2  14     1063.87     1046.67     31.26 o
  -7   2  14     1666.47     1620.05     34.31 o
  -6   2  14     2309.99     2209.99     39.64 o
  -5   2  14     2858.86     3075.70     70.20 o
  -4   2  14     3664.17     3248.87     58.60 o
  -3   2  14    21639.50    22645.91    317.10 o
  -2   2  14     2362.76     2566.44     40.19 o
  -1   2  14     1046.63      914.63     16.70 o
   0   2  14     5228.05     5199.90     61.12 o
   1   2  14       25.80       26.41      7.26 o
   2   2  14     1358.36     1253.75     24.07 o
   3   2  14     1230.63     1208.41     24.08 o
   4   2  14        9.00       -2.20      9.78 o
   5   2  14      345.14      353.29     19.37 o
   6   2  14     3713.59     3673.10     66.43 o
   7   2  14     3933.04     3634.29     67.70 o
   8   2  14     3824.98     3785.65     68.04 o
   9   2  14     2952.11     2995.98     61.06 o
  10   2  14      355.51      366.94     25.78 o
  11   2  14      230.47      296.98     47.97 o
  12   2  14      245.99      217.09     43.41 o
  13   2  14        7.74        1.47     45.31 o
  14   2  14        8.90       72.31     48.92 o
 -17   3  14        9.67      -35.66     44.31 o
 -16   3  14       53.62       66.13     46.02 o
 -15   3  14       60.15      116.27     40.36 o
 -14   3  14        0.08        2.73     32.69 o
 -13   3  14      478.88      446.12     53.91 o
 -12   3  14       20.50        4.84     26.90 o
 -11   3  14      420.81      342.64     31.63 o
 -10   3  14        5.04      -16.70     16.70 o
  -9   3  14      692.06      698.42     24.75 o
  -8   3  14     1549.43     1488.57     39.61 o
  -7   3  14      431.58      511.84     21.71 o
  -6   3  14        0.81       10.08      9.27 o
  -5   3  14        3.73        1.11      8.66 o
  -4   3  14      549.71      593.28     17.25 o
  -3   3  14     1855.45     1862.64     38.54 o
  -2   3  14      311.79      293.41     15.08 o
  -1   3  14     6148.97     6537.56     75.55 o
   0   3  14      919.97      986.28     19.14 o
   1   3  14       64.69       89.33      8.45 o
   2   3  14      193.01      181.33     10.18 o
   3   3  14      134.18      141.29     10.20 o
   4   3  14       30.75       26.85      9.95 o
   5   3  14      105.31       71.08     13.46 o
   6   3  14        9.82       -8.93     13.47 o
   7   3  14      121.66      106.83     17.83 o
   8   3  14      567.52      597.30     28.80 o
   9   3  14      469.96      454.33     30.69 o
  10   3  14       94.46       83.02     29.96 o
  11   3  14       81.49       73.90     33.92 o
  12   3  14        2.16       10.40     37.24 o
  13   3  14        1.19      -19.69     45.13 o
  14   3  14       45.10       71.25     50.41 o
 -17   4  14      207.26      207.13     57.51 o
 -16   4  14      124.26      123.83     49.84 o
 -15   4  14     1437.77     1555.32     86.96 o
 -14   4  14      282.86      260.38     44.23 o
 -13   4  14     1151.59     1185.27     56.98 o
 -12   4  14     1573.54     1325.48     62.05 o
 -11   4  14       30.56       34.18     27.23 o
 -10   4  14      393.21      382.99     36.80 o
  -9   4  14        0.68        8.25     17.78 o
  -8   4  14     5273.12     5019.08     99.53 o
  -7   4  14      594.20      611.39     30.04 o
  -6   4  14      568.28      558.63     32.85 o
  -5   4  14     7408.43     7413.35    103.76 o
  -4   4  14      876.59      830.37     18.50 o
  -3   4  14    10409.10    10487.12    137.91 o
  -2   4  14     3473.01     3219.18     48.63 o
  -1   4  14      532.08      517.32     17.27 o
   0   4  14     3668.29     3797.54     46.07 o
   1   4  14      521.39      536.97     15.40 o
   2   4  14     1026.38     1079.78     21.82 o
   3   4  14      308.78      299.96     13.18 o
   4   4  14     1974.99     1900.45     34.03 o
   5   4  14     5013.92     4824.86     76.08 o
   6   4  14     1797.11     1703.45     38.62 o
   7   4  14     2896.10     2922.05     62.64 o
   8   4  14     3410.43     3424.13     71.18 o
   9   4  14     2618.72     2642.37     64.00 o
  10   4  14       15.24       12.42     23.84 o
  11   4  14     1347.92     1638.96    113.70 o
  12   4  14      230.09      243.36     48.43 o
  13   4  14       81.93      102.34     48.59 o
  14   4  14       45.14       48.98     42.94 o
 -16   5  14       38.37       64.25     49.54 o
 -15   5  14       11.90       21.90     42.69 o
 -14   5  14      136.27      199.56     47.58 o
 -13   5  14      183.62      154.28     40.14 o
 -12   5  14      130.32      117.63     34.69 o
 -11   5  14        0.88      -11.01     35.54 o
 -10   5  14      353.54      317.85     47.48 o
  -9   5  14       15.27       20.71     25.86 o
  -8   5  14       16.97       -3.69     21.76 o
  -7   5  14       50.42       29.45     19.18 o
  -6   5  14      598.93      543.99     34.75 o
  -5   5  14       46.81       43.77     12.56 o
  -4   5  14      821.88      806.50     25.08 o
  -3   5  14      950.45      961.90     24.99 o
  -2   5  14      929.96     1020.41     23.96 o
  -1   5  14        1.28       15.02      7.36 o
   0   5  14        4.00        0.07      9.74 o
   1   5  14       26.87       28.38      9.00 o
   2   5  14      361.61      337.63     16.03 o
   3   5  14       82.73       51.83     10.46 o
   4   5  14       43.98       18.14     10.81 o
   5   5  14       50.57       35.41     13.40 o
   6   5  14      131.24       99.46     15.42 o
   7   5  14       14.60       27.10     19.24 o
   8   5  14      210.61      207.30     25.62 o
   9   5  14       17.00       39.39     23.99 o
  10   5  14      106.57      125.98     30.06 o
  11   5  14        8.84       55.01     35.50 o
  12   5  14        0.12        9.41     43.16 o
  13   5  14       46.04      110.46     49.33 o
 -16   6  14      113.02       99.60     54.39 o
 -15   6  14      260.10      277.83     72.01 o
 -14   6  14     1122.84     1053.16     76.80 o
 -13   6  14      539.52      478.56     51.00 o
 -12   6  14      850.44      803.33     62.70 o
 -11   6  14      655.75      597.61     48.09 o
 -10   6  14      503.43      503.21     54.84 o
  -9   6  14        8.06       23.53     25.59 o
  -8   6  14      112.16       95.68     26.42 o
  -7   6  14       35.75       57.89     24.28 o
  -6   6  14     4676.17     4471.15     81.95 o
  -5   6  14     2427.59     2370.54     57.71 o
  -4   6  14     6846.32     6734.86    114.61 o
  -3   6  14     3155.82     3017.46     62.83 o
  -2   6  14     2520.31     2413.64     43.17 o
  -1   6  14     1544.80     1558.82     31.19 o
   0   6  14     2501.30     2429.85     51.47 o
   1   6  14      119.16      143.91     12.12 o
   2   6  14     2883.73     2899.15     43.98 o
   3   6  14      243.27      256.52     15.45 o
   4   6  14      533.42      561.41     22.19 o
   5   6  14      265.81      286.87     21.70 o
   6   6  14     1124.94     1130.53     46.27 o
   7   6  14      420.96      396.25     36.90 o
   8   6  14      690.25      667.13     35.71 o
   9   6  14      702.10      705.58     37.79 o
  10   6  14       86.11       69.32     29.52 o
  11   6  14      178.76      172.72     37.38 o
  12   6  14       28.41       -1.71     54.06 o
  13   6  14        1.20      -20.23     45.58 o
 -15   7  14       45.84      101.55     51.71 o
 -14   7  14      153.37      158.27     52.07 o
 -13   7  14      378.22      381.89     55.56 o
 -12   7  14      105.02      133.83     39.66 o
 -11   7  14       44.02       72.55     32.95 o
 -10   7  14        3.54      -13.17     27.92 o
  -9   7  14      439.79      450.40     60.78 o
  -8   7  14       62.86       35.56     26.82 o
  -7   7  14       82.07       62.14     25.00 o
  -6   7  14        1.04      -19.21     19.21 o
  -5   7  14      135.97      122.46     21.91 o
  -4   7  14        2.79       16.12     16.74 o
  -3   7  14      214.27      190.22     20.75 o
  -2   7  14      839.07      808.60     27.69 o
  -1   7  14      476.65      475.51     20.73 o
   0   7  14     1514.24     1356.59     29.96 o
   1   7  14      370.82      338.71     18.99 o
   2   7  14        8.52       10.82     12.12 o
   3   7  14       12.05       23.52     17.64 o
   4   7  14     1106.62     1087.12     45.28 o
   5   7  14       11.52       11.85     18.50 o
   6   7  14       27.65        3.25     19.80 o
   7   7  14      178.66      130.08     34.41 o
   8   7  14       36.55       41.82     23.88 o
   9   7  14       17.60       62.28     27.01 o
  10   7  14       18.28        3.43     31.18 o
  11   7  14       34.41       24.86     33.81 o
  12   7  14        8.54      -34.55     34.55 o
  13   7  14        8.94       64.08     51.25 o
 -15   8  14      432.06      477.93     70.12 o
 -14   8  14      455.46      514.00     68.58 o
 -13   8  14     1254.10     1358.33     84.31 o
 -12   8  14      256.37      320.30     48.37 o
 -11   8  14      125.20      150.85     40.13 o
 -10   8  14      240.40      276.17     40.86 o
  -9   8  14       75.73       55.06     32.23 o
  -8   8  14      164.50      162.68     27.60 o
  -7   8  14      115.51      105.67     24.95 o
  -6   8  14     1107.22     1177.42     61.66 o
  -5   8  14     4397.42     4068.87    108.32 o
  -4   8  14     1855.02     1874.71     51.49 o
  -3   8  14      813.03      875.55     35.79 o
  -2   8  14     2110.09     2047.07     67.33 o
  -1   8  14      514.80      550.05     27.70 o
   0   8  14      769.67      730.97     29.14 o
   1   8  14     1015.91      997.28     30.91 o
   2   8  14      385.62      400.16     25.74 o
   3   8  14      303.15      307.81     22.40 o
   4   8  14        8.20       32.03     17.86 o
   5   8  14      244.20      252.67     28.15 o
   6   8  14      436.86      521.25     53.60 o
   7   8  14       19.54       23.86     24.98 o
   8   8  14      175.13      137.86     31.25 o
   9   8  14      877.01      969.04     49.24 o
  10   8  14       80.29       65.57     35.50 o
  11   8  14       35.98       18.09     35.65 o
  12   8  14        2.73      -28.74     35.32 o
 -14   9  14       60.63       35.27     52.77 o
 -13   9  14      103.47      151.80     54.65 o
 -12   9  14        2.37       23.40     44.21 o
 -11   9  14        1.00      -21.59     36.91 o
 -10   9  14       25.29       53.82     36.61 o
  -9   9  14      544.86      545.98     43.79 o
  -8   9  14       94.78      176.02     40.41 o
  -7   9  14       44.76       20.91     25.13 o
  -6   9  14       35.68        0.74     25.91 o
  -5   9  14       36.08       38.11     21.48 o
  -4   9  14        1.73       -4.10     20.88 o
  -3   9  14       10.54       16.22     15.32 o
  -2   9  14      127.76      137.89     33.26 o
  -1   9  14       58.88       43.73     18.91 o
   0   9  14      758.64      751.32     37.09 o
   1   9  14       76.60       57.92     23.21 o
   2   9  14      312.20      388.52     38.86 o
   3   9  14        2.47      -15.93     19.21 o
   4   9  14      295.60      303.21     36.01 o
   5   9  14      606.00      563.24     35.70 o
   6   9  14       79.30      113.41     28.48 o
   7   9  14        3.05       10.98     31.23 o
   8   9  14       33.06       18.46     27.28 o
   9   9  14      233.22      217.46     38.26 o
  10   9  14        4.91        5.38     33.21 o
  11   9  14       89.14       93.01     38.48 o
 -13  10  14       74.69       37.23     55.31 o
 -12  10  14      283.78      282.01     56.21 o
 -11  10  14       35.10       53.75     44.17 o
 -10  10  14        3.00       -8.63     33.69 o
  -9  10  14        1.97        9.34     29.89 o
  -8  10  14        6.88       28.40     36.58 o
  -7  10  14      188.39      211.23     39.24 o
  -6  10  14      729.11      790.92     41.12 o
  -5  10  14      279.02      280.97     30.12 o
  -4  10  14      482.46      501.88     83.91 o
  -3  10  14      318.48      213.32     35.95 o
  -2  10  14      856.79      889.96     52.49 o
  -1  10  14      467.32      484.56     34.26 o
   0  10  14      689.25      805.26     40.24 o
   1  10  14       67.98       62.38     26.12 o
   2  10  14       74.70       93.79     27.31 o
   3  10  14      258.51      261.67     29.47 o
   4  10  14       23.02       51.94     28.01 o
   5  10  14       58.48       65.56     30.14 o
   6  10  14      259.68      276.97     33.69 o
   7  10  14       79.34       47.65     29.47 o
   8  10  14      532.38      495.38     65.01 o
   9  10  14      429.29      396.03     45.00 o
  10  10  14      129.62      149.72     39.96 o
 -12  11  14        3.62       -9.28     38.68 o
 -11  11  14        2.83       33.86     38.54 o
 -10  11  14        6.50       14.19     37.96 o
  -9  11  14      428.68      396.11     52.31 o
  -8  11  14       57.39       41.25     41.94 o
  -7  11  14      419.54      454.64     40.28 o
  -6  11  14      228.95      194.54     42.08 o
  -5  11  14       11.76      -22.16     36.19 o
  -4  11  14      187.67      114.07     40.60 o
  -3  11  14       58.13       40.06     49.30 o
  -2  11  14       93.24      107.27     29.01 o
  -1  11  14        0.64      -22.53     31.69 o
   0  11  14      250.45      241.81     32.59 o
   1  11  14      248.30      267.87     42.98 o
   2  11  14       14.64      -29.95     44.58 o
   3  11  14       12.10       18.79     32.74 o
   4  11  14        1.64       20.77     37.26 o
   5  11  14      444.62      401.14     45.46 o
   6  11  14       21.24       50.44     36.54 o
   7  11  14        2.24      -46.40     46.40 o
   8  11  14       52.56       27.82     34.85 o
   9  11  14       19.04       14.68     42.91 o
 -11  12  14      146.84      166.92     52.21 o
 -10  12  14       24.05       77.37     45.12 o
  -9  12  14        0.10       52.82     42.83 o
  -8  12  14       29.38       20.28     41.65 o
  -7  12  14       30.50       49.92     43.69 o
  -6  12  14      205.75      350.72     52.60 o
  -5  12  14      192.32      212.77     47.54 o
  -4  12  14       32.67       57.45     41.95 o
  -3  12  14      878.77      900.69     64.53 o
  -2  12  14      179.72      160.18     35.35 o
  -1  12  14      449.24      456.38     50.99 o
   0  12  14       22.93       29.32     38.08 o
   1  12  14       30.31        9.36     36.74 o
   2  12  14      159.08      114.33     40.30 o
   3  12  14        4.59      -35.97     49.03 o
   4  12  14       31.05      -36.62     36.62 o
   5  12  14       56.59       48.18     42.21 o
   6  12  14       80.86       38.24     44.22 o
   7  12  14       25.50      -39.02     39.02 o
   8  12  14       26.71       27.62     46.71 o
  -9  13  14        0.81      -18.91     63.94 o
  -8  13  14      214.15      160.07     52.61 o
  -7  13  14       15.21       30.04     48.75 o
  -6  13  14      154.27      124.66     49.78 o
  -5  13  14       22.66      -42.18     42.18 o
  -4  13  14       15.35       18.46     43.58 o
  -3  13  14      158.35      155.74     39.22 o
  -2  13  14       27.10      -61.71     61.71 o
  -1  13  14       20.15      -51.34     51.34 o
   0  13  14      317.10      292.05     76.39 o
   1  13  14        2.76       24.02     64.40 o
   2  13  14       37.91        2.77     56.57 o
   3  13  14       20.52      -19.06     57.03 o
   4  13  14      207.14      191.52     68.09 o
   5  13  14       16.07       46.11     63.79 o
   6  13  14        8.79       42.48     47.33 o
   7  13  14      249.35      356.61     81.16 o
  -7  14  14        0.66      -39.46     67.48 o
  -6  14  14       13.36       -0.70     64.56 o
  -5  14  14      296.41      241.07     54.48 o
  -4  14  14       68.08       56.77     46.87 o
  -3  14  14      254.16      204.92     42.07 o
  -2  14  14      256.59      244.55     76.85 o
  -1  14  14       70.11      -60.72     60.72 o
   0  14  14        9.74       71.32     67.48 o
   1  14  14       61.38       58.10     66.71 o
   2  14  14      144.48       90.69     63.94 o
   3  14  14       21.97      -24.75     59.79 o
   4  14  14       47.92       91.46     67.94 o
  -3  15  14       25.66      139.26     78.55 o
  -2  15  14      204.65      254.70     83.77 o
  -1  15  14        0.32        5.69     69.94 o
   0  15  14       11.73        1.38     67.63 o
 -17   1  15        1.48      -12.18     53.56 o
 -16   1  15      144.08      137.33     58.58 o
 -15   1  15      373.79      383.09     53.82 o
 -14   1  15       99.39       42.07     28.01 o
 -13   1  15     1546.17     1631.45     49.45 o
 -12   1  15     1359.17     1285.77     63.79 o
 -11   1  15      473.53      476.39     25.95 o
 -10   1  15    10351.61     9994.56    128.27 o
  -9   1  15     1739.80     1790.60     40.44 o
  -8   1  15     1198.89     1210.16     38.81 o
  -7   1  15       83.10       98.07     13.54 o
  -6   1  15     1833.42     1952.00     47.08 o
  -5   1  15     2980.78     3253.56     55.39 o
  -4   1  15     4430.00     4422.66     69.50 o
  -3   1  15    12493.42    13340.22    155.05 o
  -2   1  15     8540.84     9162.38    101.54 o
  -1   1  15     9347.51     9224.18    100.70 o
   0   1  15     8844.24     8938.99     97.75 o
   1   1  15     7462.01     7498.95     92.27 o
   2   1  15     2411.40     2340.47     45.41 o
   3   1  15      674.44      551.19     17.67 o
   4   1  15      282.05      309.90     14.76 o
   5   1  15      109.56      105.32     16.36 o
   6   1  15       28.05       23.41     21.84 o
   7   1  15       74.96      110.49     18.74 o
   8   1  15      147.46      180.18     20.57 o
   9   1  15      636.83      658.32     30.54 o
  10   1  15       44.68       67.45     21.62 o
  11   1  15      629.79      681.11     45.34 o
  12   1  15      597.60      632.07     62.12 o
  13   1  15      544.14      587.92    125.24 o
  14   1  15       57.91      109.86     83.16 o
 -17   2  15        8.06       44.32     58.54 o
 -16   2  15        8.06       45.64     55.52 o
 -15   2  15       40.56       57.21     46.83 o
 -14   2  15       47.36       43.99     30.39 o
 -13   2  15        0.37       17.00     29.45 o
 -12   2  15       25.39       38.44     23.84 o
 -11   2  15      113.48      118.39     20.34 o
 -10   2  15     1816.94     1820.60     49.75 o
  -9   2  15      166.79      172.56     17.55 o
  -8   2  15       54.01       69.92     14.48 o
  -7   2  15      144.80      127.61     13.57 o
  -6   2  15       30.20       51.37     10.36 o
  -5   2  15     3067.91     3156.95     51.65 o
  -4   2  15     1571.09     1726.76     40.45 o
  -3   2  15       10.41       -1.24      7.46 o
  -2   2  15      159.72      158.99      9.51 o
  -1   2  15      974.37     1151.29     19.71 o
   0   2  15       48.41       73.71      8.33 o
   1   2  15      776.41      880.40     20.39 o
   2   2  15      963.21     1000.67     22.96 o
   3   2  15        0.70       -4.52      8.45 o
   4   2  15       25.15       35.90      9.47 o
   5   2  15     1352.84     1402.48     41.09 o
   6   2  15      166.55      171.57     19.25 o
   7   2  15        5.76        4.25     16.42 o
   8   2  15      236.72      250.65     22.21 o
   9   2  15       99.01       59.98     20.01 o
  10   2  15        6.60       26.59     20.87 o
  11   2  15        8.72      -15.72     31.45 o
  12   2  15       34.50       14.09     30.13 o
  13   2  15      102.54      206.50     54.02 o
  14   2  15        0.26       10.41     49.14 o
 -17   3  15        2.36      -20.97     44.80 o
 -16   3  15       13.74       38.74     43.64 o
 -15   3  15      581.59      573.44     58.73 o
 -14   3  15      465.98      488.43     52.00 o
 -13   3  15      162.12      171.56     37.26 o
 -12   3  15     1981.19     1939.21     72.03 o
 -11   3  15     1308.10     1417.78     63.87 o
 -10   3  15     3879.52     3795.35     77.12 o
  -9   3  15      575.09      630.99     29.62 o
  -8   3  15      146.15      187.14     22.38 o
  -7   3  15      165.14      202.70     16.01 o
  -6   3  15       22.75        9.60      9.41 o
  -5   3  15     2004.98     2123.54     50.22 o
  -4   3  15      158.51      134.97     12.11 o
  -3   3  15     2505.06     2915.79     49.24 o
  -2   3  15    11383.29    11399.09    138.40 o
  -1   3  15     1866.17     1876.93     31.04 o
   0   3  15     7632.70     7646.99     84.80 o
   1   3  15     5155.21     4833.70     58.53 o
   2   3  15     1796.65     1776.87     27.70 o
   3   3  15       74.21       60.89      9.46 o
   4   3  15     1152.55     1124.34     28.19 o
   5   3  15       13.54        9.48      9.89 o
   6   3  15        6.88       15.79     14.02 o
   7   3  15       11.58       19.31     15.97 o
   8   3  15      764.30      832.98     32.57 o
   9   3  15     1381.36     1438.43     47.32 o
  10   3  15      376.51      427.23     32.33 o
  11   3  15      873.30      880.91     59.32 o
  12   3  15      557.57      555.49     69.12 o
  13   3  15      312.22      440.98     67.60 o
  14   3  15       84.41      142.49     56.94 o
 -17   4  15        1.90       23.70     47.56 o
 -16   4  15        0.32        6.17     52.24 o
 -15   4  15        8.31        0.81     40.97 o
 -14   4  15       12.71       34.05     36.02 o
 -13   4  15      182.51      176.61     38.94 o
 -12   4  15      388.97      403.33     42.07 o
 -11   4  15       58.82       46.93     27.74 o
 -10   4  15      301.11      262.83     32.29 o
  -9   4  15        0.39       -7.61     22.10 o
  -8   4  15      595.15      570.38     44.93 o
  -7   4  15     1027.31     1042.56     38.83 o
  -6   4  15     1709.57     1788.79     38.21 o
  -5   4  15      273.66      296.97     16.86 o
  -4   4  15      812.16      719.71     28.14 o
  -3   4  15       63.57       73.43     10.21 o
  -2   4  15       22.27       11.70      9.06 o
  -1   4  15      665.09      712.29     19.13 o
   0   4  15      145.81      123.81      9.53 o
   1   4  15        0.42       -1.70      7.94 o
   2   4  15        0.60        3.82      8.27 o
   3   4  15      237.03      276.32     14.89 o
   4   4  15      246.53      218.84     14.61 o
   5   4  15       37.78       37.76     13.64 o
   6   4  15      350.55      345.83     20.81 o
   7   4  15       72.97       61.88     20.16 o
   8   4  15      538.23      510.70     31.38 o
   9   4  15       67.35       86.74     24.41 o
  10   4  15       44.02       19.17     24.73 o
  11   4  15       31.81       38.02     29.00 o
  12   4  15      130.26       20.06     41.07 o
  13   4  15      103.41       67.86     47.52 o
  14   4  15       13.78       38.17     42.59 o
 -16   5  15       16.56       19.61     48.29 o
 -15   5  15      115.78      105.71     47.38 o
 -14   5  15       62.16       70.99     43.27 o
 -13   5  15     1005.84     1081.28     63.25 o
 -12   5  15      757.85      659.27     51.50 o
 -11   5  15     1282.00     1359.85     70.94 o
 -10   5  15     2112.73     2001.53     70.50 o
  -9   5  15     1736.20     1692.60     62.76 o
  -8   5  15      258.31      322.36     33.13 o
  -7   5  15     1075.40     1017.07     47.01 o
  -6   5  15      607.25      637.47     37.60 o
  -5   5  15      396.26      437.39     22.79 o
  -4   5  15       39.87       38.18     13.53 o
  -3   5  15     3280.93     3297.18     50.89 o
  -2   5  15     2523.36     2589.02     39.33 o
  -1   5  15     4477.00     4392.42     55.80 o
   0   5  15     5379.34     5289.75     63.89 o
   1   5  15     3211.47     3143.38     45.25 o
   2   5  15     1469.69     1466.69     26.96 o
   3   5  15      386.26      377.13     18.03 o
   4   5  15       64.79       79.02     12.87 o
   5   5  15      813.14      831.83     29.89 o
   6   5  15        5.56       -3.50     13.30 o
   7   5  15      237.88      269.03     25.23 o
   8   5  15        9.13       21.34     20.70 o
   9   5  15     1564.68     1655.97     57.64 o
  10   5  15      452.08      473.99     40.06 o
  11   5  15      536.31      493.92     45.00 o
  12   5  15      273.41      336.43     53.63 o
  13   5  15      129.22      101.74     50.23 o
 -16   6  15       75.45       36.13     49.36 o
 -15   6  15        0.36      -14.17     46.67 o
 -14   6  15       19.56       52.13     43.85 o
 -13   6  15        0.54      -34.53     34.53 o
 -12   6  15        2.47       12.04     34.92 o
 -11   6  15      457.65      455.44     44.93 o
 -10   6  15        7.40       10.75     27.31 o
  -9   6  15       10.45       38.32     45.50 o
  -8   6  15      241.54      279.98     33.88 o
  -7   6  15       19.03        6.73     27.62 o
  -6   6  15     3118.12     3112.66     69.84 o
  -5   6  15      763.08      724.53     42.13 o
  -4   6  15      116.45      101.00     17.88 o
  -3   6  15      957.76      926.34     30.07 o
  -2   6  15      711.19      719.62     26.70 o
  -1   6  15      807.68      752.55     22.60 o
   0   6  15      781.64      766.26     23.32 o
   1   6  15      343.81      307.07     16.33 o
   2   6  15     2625.07     2645.04     41.08 o
   3   6  15     1752.84     1749.93     38.27 o
   4   6  15       46.32       28.95     13.49 o
   5   6  15        8.86        4.81     16.04 o
   6   6  15       86.07       58.10     20.32 o
   7   6  15       74.62       10.45     20.66 o
   8   6  15      366.56      374.90     31.15 o
   9   6  15       15.38        7.51     24.51 o
  10   6  15       84.91       71.97     30.73 o
  11   6  15      206.76      269.10     39.84 o
  12   6  15        6.51       15.30     46.57 o
  13   6  15       19.35      -13.87     48.22 o
 -15   7  15      140.52      169.42     54.11 o
 -14   7  15       50.31       -9.41     45.84 o
 -13   7  15      326.21      228.78     51.24 o
 -12   7  15     1697.30     1764.19     78.65 o
 -11   7  15     1159.96     1059.44    171.67 o
 -10   7  15      635.18      612.30     48.69 o
  -9   7  15     3526.70     3579.11    114.58 o
  -8   7  15       63.63       34.89     27.11 o
  -7   7  15      760.36      801.27     39.87 o
  -6   7  15      864.57      852.49     37.89 o
  -5   7  15      707.31      637.65     36.69 o
  -4   7  15      683.50      623.73     29.96 o
  -3   7  15      286.18      335.22     24.27 o
  -2   7  15     4928.65     4936.38     81.29 o
  -1   7  15     2260.44     2098.17     39.43 o
   0   7  15      242.41      211.90     22.48 o
   1   7  15     5960.08     5782.16     83.99 o
   2   7  15      245.58      289.47     18.67 o
   3   7  15      126.60      139.01     17.74 o
   4   7  15      153.39      152.31     19.76 o
   5   7  15       92.82      118.91     23.53 o
   6   7  15       64.62       63.12     23.55 o
   7   7  15      289.78      292.80     30.69 o
   8   7  15       42.75       61.07     26.87 o
   9   7  15      289.90      297.15     35.35 o
  10   7  15       92.71       94.83     34.85 o
  11   7  15      895.83     1169.91     61.52 o
  12   7  15       47.20       63.57     38.96 o
 -15   8  15      121.56      189.48     58.41 o
 -14   8  15      337.45      409.07     64.27 o
 -13   8  15       38.84        7.95     44.95 o
 -12   8  15        3.76      -39.53     39.53 o
 -11   8  15       25.02       -9.57     35.85 o
 -10   8  15       11.52       -3.20     34.77 o
  -9   8  15        2.10       22.24     30.80 o
  -8   8  15       67.27       60.88     25.03 o
  -7   8  15       58.58      102.07     25.80 o
  -6   8  15       10.73       35.17     25.20 o
  -5   8  15       18.61       18.06     19.78 o
  -4   8  15     1643.23     1538.14     44.38 o
  -3   8  15       73.02       80.85     19.94 o
  -2   8  15       28.92        0.17     17.51 o
  -1   8  15      208.69      251.07     20.61 o
   0   8  15       90.46       95.02     18.08 o
   1   8  15        1.35       21.34     15.72 o
   2   8  15        7.15        1.70     15.34 o
   3   8  15      428.85      449.65     28.12 o
   4   8  15        1.22       -3.20     19.30 o
   5   8  15       22.26       47.38     24.16 o
   6   8  15      722.29      622.57     37.45 o
   7   8  15      222.57      242.47     31.13 o
   8   8  15       36.20       46.84     33.35 o
   9   8  15      138.66      138.37     35.00 o
  10   8  15        7.64      -27.10     31.36 o
  11   8  15       64.67       80.19     36.79 o
  12   8  15        5.70      -13.70     36.92 o
 -14   9  15       31.17       38.11     51.35 o
 -13   9  15      278.39      256.40     57.73 o
 -12   9  15      287.32      288.47     66.00 o
 -11   9  15      661.35      622.73     55.54 o
 -10   9  15      552.12      582.84     60.89 o
  -9   9  15       16.68       18.08     30.18 o
  -8   9  15     1345.43     1351.90     54.47 o
  -7   9  15      621.76      579.33     42.85 o
  -6   9  15      265.03      239.74     45.90 o
  -5   9  15       10.46       12.59     21.50 o
  -4   9  15       97.86      104.19     23.42 o
  -3   9  15      343.00      379.49     29.21 o
  -2   9  15      103.09      152.89     30.89 o
  -1   9  15     1222.63     1191.16     48.86 o
   0   9  15     1228.99     1122.40     44.07 o
   1   9  15      617.63      668.33     38.46 o
   2   9  15      579.83      550.11     30.69 o
   3   9  15     1244.53     1284.12     43.46 o
   4   9  15       32.19       26.84     25.81 o
   5   9  15        8.98       22.08     24.47 o
   6   9  15       55.31       43.07     26.65 o
   7   9  15        2.91      -26.14     26.14 o
   8   9  15       45.34       46.19     29.78 o
   9   9  15      314.62      337.62     41.23 o
  10   9  15      168.49      172.45     39.33 o
  11   9  15      213.65       98.85     50.70 o
 -13  10  15        7.14      -37.76     49.30 o
 -12  10  15        9.32       15.82     49.11 o
 -11  10  15        0.42       74.60     47.15 o
 -10  10  15      803.92      914.49     76.22 o
  -9  10  15        4.29       10.42     40.09 o
  -8  10  15      180.23      205.81     40.86 o
  -7  10  15       48.75       42.27     34.11 o
  -6  10  15      279.05      390.03     33.86 o
  -5  10  15      168.05      176.54     28.02 o
  -4  10  15       38.62       28.13     30.19 o
  -3  10  15      581.43      650.14     47.28 o
  -2  10  15       13.62       -7.65     35.17 o
  -1  10  15       31.80       39.10     23.90 o
   0  10  15       10.34       25.82     24.08 o
   1  10  15       87.54      110.75     37.05 o
   2  10  15      211.83      249.31     31.42 o
   3  10  15       57.78       68.66     25.82 o
   4  10  15        1.64        1.96     27.91 o
   5  10  15      118.64      170.32     33.47 o
   6  10  15       18.77       13.97     30.56 o
   7  10  15      260.60      244.05     50.25 o
   8  10  15       32.03       25.08     40.58 o
   9  10  15        6.54       59.54     36.03 o
  10  10  15        1.18      -15.54     40.27 o
 -12  11  15      329.11      314.03     49.06 o
 -11  11  15        6.59        5.31     37.51 o
 -10  11  15      170.49      214.17     48.00 o
  -9  11  15      993.23     1151.61     88.56 o
  -8  11  15       20.26       30.89     34.49 o
  -7  11  15       48.69      116.82     35.34 o
  -6  11  15       42.42       80.69     44.20 o
  -5  11  15      557.99      605.63     99.91 o
  -4  11  15        5.12       17.44     37.91 o
  -3  11  15       22.73       13.26     48.34 o
  -2  11  15      715.24      775.12     50.34 o
  -1  11  15      279.88      369.96     41.35 o
   0  11  15       11.45      -11.19     26.08 o
   1  11  15     1532.84     1581.10    102.75 o
   2  11  15       31.16        9.11     34.01 o
   3  11  15       69.00       74.17     37.84 o
   4  11  15      474.94      464.68     51.46 o
   5  11  15        3.75      -13.58     34.29 o
   6  11  15      281.91      290.85     45.19 o
   7  11  15        0.75       59.33     45.29 o
   8  11  15       16.54      -26.70     38.34 o
   9  11  15      270.28      157.32     46.26 o
 -11  12  15      201.91      165.15     69.00 o
 -10  12  15       64.35       -5.61     47.26 o
  -9  12  15      149.80      141.66     46.36 o
  -8  12  15        2.92      -17.53     45.21 o
  -7  12  15      268.76      310.33     53.29 o
  -6  12  15       70.57      139.80     45.21 o
  -5  12  15      119.11      140.72     44.56 o
  -4  12  15      215.99      203.56     47.72 o
  -3  12  15       48.95       20.29     57.33 o
  -2  12  15      225.01      234.88     37.50 o
  -1  12  15      177.20      222.43     45.54 o
   0  12  15       16.31       80.46     45.57 o
   1  12  15       16.53      -32.39     36.95 o
   2  12  15      118.01      222.25     43.94 o
   3  12  15       11.29       71.47     57.33 o
   4  12  15       56.14       68.40     61.18 o
   5  12  15       36.21       99.10     65.48 o
   6  12  15        8.90      -40.21     40.21 o
   7  12  15       75.93      168.67     44.92 o
   8  12  15        3.24      -15.82     40.84 o
  -9  13  15      234.46      254.54     80.39 o
  -8  13  15      118.76       85.99     50.96 o
  -7  13  15        6.54      -19.82     43.63 o
  -6  13  15       51.91        2.09     44.81 o
  -5  13  15        0.87      -37.69     50.72 o
  -4  13  15       62.56       38.37     52.49 o
  -3  13  15      835.33      901.92     89.08 o
  -2  13  15       27.38        3.97    116.28 o
  -1  13  15      639.66      691.69     92.99 o
   0  13  15      421.57      404.10     80.08 o
   1  13  15       23.00       35.22     59.02 o
   2  13  15      134.56      120.35     63.17 o
   3  13  15      277.11      348.61     74.70 o
   4  13  15       11.83       87.46     63.33 o
   5  13  15       24.59       82.70     67.79 o
   6  13  15       25.16      120.20     69.78 o
  -7  14  15       18.26       52.67     51.79 o
  -6  14  15       76.73      102.43     51.70 o
  -5  14  15      341.24      338.41     58.00 o
  -4  14  15       31.50       79.87     51.97 o
  -3  14  15      156.11       75.41     38.72 o
  -2  14  15       43.39      -13.68     68.40 o
  -1  14  15        1.31       25.52     69.02 o
   0  14  15       29.08       10.14     67.32 o
   1  14  15      167.60      221.50     71.63 o
   3  14  15       26.71       39.20     65.33 o
   4  14  15       80.14      108.83     69.17 o
  -3  15  15       46.28      -54.26     69.63 o
  -2  15  15      105.42      121.58     78.70 o
  -1  15  15      253.20      322.64     84.23 o
 -15   0  16        1.45      -25.59     66.94 o
 -14   0  16       70.63      -10.65     31.51 o
 -13   0  16      412.20      413.53    121.32 o
 -12   0  16     2330.01     2386.29    110.27 o
 -11   0  16     1016.83      944.46     55.61 o
 -10   0  16     3389.94     3561.70    101.38 o
  -9   0  16     3659.43     3657.89     85.46 o
  -8   0  16     5875.01     5794.64    116.38 o
  -7   0  16      398.86      457.54     33.00 o
  -6   0  16    10588.38    10767.00    226.19 o
  -5   0  16     2429.79     2638.03     73.54 o
  -4   0  16     1091.34     1074.92     36.41 o
  -3   0  16      274.01      354.70     21.47 o
  -2   0  16     7473.14     8273.25    132.25 o
  -1   0  16      330.41      321.63     20.44 o
   0   0  16      198.22      236.64     15.38 o
   1   0  16     4630.37     4185.91     81.10 o
   2   0  16     6404.71     6033.65    110.67 o
   3   0  16     3385.40     3162.36     68.09 o
   4   0  16     4298.71     4134.51     82.70 o
   5   0  16     5619.78     5662.01    152.58 o
   6   0  16      382.56      423.38     34.09 o
   7   0  16      241.94      234.87     31.03 o
   8   0  16       26.12       51.30     27.13 o
   9   0  16      217.97      203.63     50.06 o
  10   0  16      188.59      205.88     33.15 o
  11   0  16      498.56      497.64     54.64 o
  12   0  16      451.79      552.49     70.22 o
  13   0  16       30.04       31.90     54.43 o
  14   0  16       96.48       58.93     58.85 o
 -17   1  16        1.62       19.34     56.19 o
 -16   1  16        1.12      -13.69     59.64 o
 -15   1  16        2.43       16.71     39.02 o
 -14   1  16       68.11       70.91     34.87 o
 -13   1  16        0.58        4.29     20.80 o
 -12   1  16       33.31        7.90     19.40 o
 -11   1  16        0.12       -6.37     15.95 o
 -10   1  16      337.62      362.72     21.59 o
  -9   1  16       23.19        6.01     13.61 o
  -8   1  16     2571.39     2568.14     50.92 o
  -7   1  16        2.49       13.67     13.42 o
  -6   1  16       70.83       77.76     12.35 o
  -5   1  16      875.63      861.61     24.96 o
  -4   1  16      463.99      447.25     22.57 o
  -3   1  16      310.36      262.16     15.48 o
  -2   1  16     1370.43     1482.36     27.48 o
  -1   1  16     5544.63     5715.53     67.12 o
   0   1  16      160.20      238.86     17.42 o
   1   1  16      708.94      806.96     31.18 o
   2   1  16      898.69      910.32     22.26 o
   3   1  16      191.20      259.89     14.02 o
   4   1  16     1139.92     1057.81     25.68 o
   5   1  16      379.16      345.01     22.23 o
   6   1  16       36.07       34.01     17.07 o
   7   1  16      141.25       89.66     22.03 o
   8   1  16        4.24      -17.89     17.89 o
   9   1  16       30.61       18.85     19.25 o
  10   1  16       33.72       39.45     21.33 o
  11   1  16      124.37      115.49     24.03 o
  12   1  16       24.83       16.04     27.71 o
  13   1  16       11.40       38.25     46.27 o
  14   1  16       38.15        4.52     47.78 o
 -17   2  16      418.78      494.31     79.72 o
 -16   2  16       22.12      110.61     59.65 o
 -15   2  16      203.28      235.87     72.06 o
 -14   2  16       14.09      -19.21     29.06 o
 -13   2  16       86.71       92.58     32.59 o
 -12   2  16      332.15      392.74     39.52 o
 -11   2  16      365.39      357.14     27.93 o
 -10   2  16     4433.39     4415.69     72.94 o
  -9   2  16     3955.03     3930.18     76.24 o
  -8   2  16     1486.20     1517.26     38.08 o
  -7   2  16     4830.76     4772.71     71.78 o
  -6   2  16     1770.86     1837.69     40.34 o
  -5   2  16     4097.60     4018.25     60.09 o
  -4   2  16     2317.84     2375.52     43.27 o
  -3   2  16      198.68      172.70     13.01 o
  -2   2  16     1521.03     1601.00     30.11 o
  -1   2  16       65.67       55.20      9.75 o
   0   2  16      359.25      301.14     14.77 o
   1   2  16     2315.92     2177.34     36.22 o
   2   2  16     2479.21     2371.14     41.47 o
   3   2  16     8991.46     8418.95     99.54 o
   4   2  16      410.20      407.83     16.04 o
   5   2  16     8019.77     8076.95    113.84 o
   6   2  16       87.87       83.55     23.43 o
   7   2  16      173.65      201.41     22.64 o
   8   2  16      225.86      172.28     21.28 o
   9   2  16      104.41      101.25     21.65 o
  10   2  16       13.11      -13.85     20.24 o
  11   2  16      167.71      161.45     52.45 o
  12   2  16      340.95      431.51     61.23 o
  13   2  16      259.62      305.09     47.28 o
  14   2  16       14.87      -18.82     48.25 o
 -17   3  16       21.89       25.22     59.49 o
 -16   3  16       22.43      141.81     47.98 o
 -15   3  16       16.66      -36.00     36.00 o
 -14   3  16        3.84      -17.99     32.88 o
 -13   3  16      428.02      453.10     64.05 o
 -12   3  16      687.60      635.12     66.60 o
 -11   3  16      931.83      916.86     49.40 o
 -10   3  16      445.62      444.67     44.02 o
  -9   3  16        2.45       14.84     17.72 o
  -8   3  16        3.76       -3.74     12.46 o
  -7   3  16     1025.58      987.45     27.40 o
  -6   3  16        2.89        6.50      9.34 o
  -5   3  16     1481.49     1425.38     29.89 o
  -4   3  16      615.10      573.64     20.12 o
  -3   3  16       19.71       18.48      8.38 o
  -2   3  16     1504.83     1539.23     27.88 o
  -1   3  16        2.31       -5.50      7.77 o
   0   3  16      824.31      824.18     18.24 o
   1   3  16       39.70       46.34      8.95 o
   2   3  16      415.34      405.87     18.30 o
   3   3  16      474.46      475.15     16.00 o
   4   3  16      115.41       91.64     12.15 o
   5   3  16      284.60      263.97     20.04 o
   6   3  16       68.69       29.49     14.74 o
   7   3  16       50.44       48.73     17.53 o
   8   3  16      515.97      522.24     28.34 o
   9   3  16      159.50      177.50     25.56 o
  10   3  16        4.79      -20.68     22.61 o
  11   3  16       15.60       43.37     28.53 o
  12   3  16        0.36       -8.86     39.68 o
  13   3  16        5.02        7.60     38.02 o
  14   3  16       47.14       58.88     58.06 o
 -17   4  16      181.21      195.21     56.54 o
 -16   4  16      222.31      157.23     52.60 o
 -15   4  16        6.57       41.81     42.19 o
 -14   4  16        4.60      -33.53     33.53 o
 -13   4  16       29.42       55.20     34.84 o
 -12   4  16      515.56      607.19     47.46 o
 -11   4  16      618.63      664.95     45.92 o
 -10   4  16      198.21      265.02     37.74 o
  -9   4  16     7058.68     6760.79    143.27 o
  -8   4  16      370.13      333.99     37.24 o
  -7   4  16     4164.96     4174.94     85.14 o
  -6   4  16    10790.74    10719.62    159.41 o
  -5   4  16      159.50      181.98     14.37 o
  -4   4  16       17.97       25.47     11.02 o
  -3   4  16      418.75      420.87     16.56 o
  -2   4  16      284.14      304.54     15.16 o
  -1   4  16      160.48      127.21     11.83 o
   0   4  16      153.80      154.53     10.21 o
   1   4  16     3936.06     3780.81     51.56 o
   2   4  16     2490.06     2574.01     37.59 o
   3   4  16     3522.93     3380.70     46.13 o
   4   4  16     1977.63     1897.18     35.34 o
   5   4  16     1507.51     1476.33     44.52 o
   6   4  16      159.55      130.01     23.41 o
   7   4  16      622.89      640.03     32.18 o
   8   4  16       98.76       64.59     22.42 o
   9   4  16      302.38      306.24     29.38 o
  10   4  16        4.66       37.51     25.37 o
  11   4  16       13.52       -2.35     55.58 o
  12   4  16      588.36      633.35     58.30 o
  13   4  16       41.93      -39.41     43.05 o
 -16   5  16        1.33       -3.26     47.50 o
 -15   5  16       38.20       33.84     66.84 o
 -14   5  16      328.06      380.72     54.66 o
 -13   5  16     1221.23     1256.15     80.40 o
 -12   5  16       10.31       -1.37     32.42 o
 -11   5  16      270.29      191.77     35.12 o
 -10   5  16      181.10      169.56     32.66 o
  -9   5  16      189.76      197.87     32.69 o
  -8   5  16        5.75        4.17     22.01 o
  -7   5  16        8.89       -5.14     20.02 o
  -6   5  16      706.58      677.93     39.13 o
  -5   5  16      996.76      931.65     33.62 o
  -4   5  16      751.08      835.12     24.85 o
  -3   5  16      523.75      602.55     20.62 o
  -2   5  16      351.30      390.71     17.21 o
  -1   5  16     1419.59     1334.89     28.93 o
   0   5  16       72.85       67.62     11.01 o
   1   5  16      277.90      306.78     15.36 o
   2   5  16       61.51       50.89     10.35 o
   3   5  16     1342.40     1326.31     31.03 o
   4   5  16      184.60      176.82     16.83 o
   5   5  16       74.87       91.54     17.86 o
   6   5  16      138.63      167.18     30.89 o
   7   5  16      114.36       98.52     21.95 o
   8   5  16      181.99      230.82     26.99 o
   9   5  16       26.96       16.62     23.99 o
  10   5  16       10.02        2.40     27.35 o
  11   5  16       27.88       23.58     37.12 o
  12   5  16      208.64      196.93     40.47 o
  13   5  16        0.22      -44.27     44.27 o
 -16   6  16       55.74       37.00     72.29 o
 -15   6  16       13.69       18.29     52.03 o
 -14   6  16        0.53       22.86     44.05 o
 -13   6  16        3.32       42.43     36.74 o
 -12   6  16       76.17       69.67     38.16 o
 -11   6  16      837.08      946.21     56.72 o
 -10   6  16      464.07      519.95     44.72 o
  -9   6  16     1945.10     1824.94     68.72 o
  -8   6  16     1031.42     1032.24     59.55 o
  -7   6  16     6101.65     5845.58    129.73 o
  -6   6  16     1193.32     1213.79     42.05 o
  -5   6  16       25.17       10.08     18.58 o
  -4   6  16        6.86      -11.11     15.03 o
  -3   6  16       52.41       52.80     14.86 o
  -2   6  16       84.02       77.37     13.03 o
  -1   6  16      365.19      313.93     16.71 o
   0   6  16     3786.65     3553.17     51.40 o
   1   6  16     1093.39      969.34     26.93 o
   2   6  16      166.15      178.10     22.42 o
   3   6  16     9906.02     9856.80    127.83 o
   4   6  16      647.34      678.33     34.31 o
   5   6  16      899.01      929.70     33.03 o
   6   6  16      168.62      153.48     23.23 o
   7   6  16     1219.91     1238.43     47.31 o
   8   6  16       16.25        1.32     22.63 o
   9   6  16       36.60      -23.36     29.17 o
  10   6  16       57.54       71.72     33.29 o
  11   6  16       20.59       15.40     33.52 o
  12   6  16      151.22      134.96     39.57 o
  13   6  16      209.78      259.80     87.09 o
 -15   7  16       10.57      -39.65     47.15 o
 -14   7  16       23.98       10.93     47.15 o
 -13   7  16      368.13      340.67     56.46 o
 -12   7  16       96.21      105.00     44.26 o
 -11   7  16        3.74       -2.81     37.12 o
 -10   7  16      150.57      101.97     34.21 o
  -9   7  16       34.95       43.35     29.60 o
  -8   7  16       88.15      109.20     31.56 o
  -7   7  16      311.62      318.51     29.16 o
  -6   7  16      360.53      293.73     30.12 o
  -5   7  16      435.89      391.72     35.44 o
  -4   7  16      614.27      583.34     29.65 o
  -3   7  16       18.87       23.50     16.82 o
  -2   7  16      925.25      917.51     35.40 o
  -1   7  16      150.03      186.18     16.29 o
   0   7  16        6.75       -9.69     12.96 o
   1   7  16      697.47      671.22     32.63 o
   2   7  16       85.49       56.88     15.13 o
   3   7  16     1163.02     1139.80     36.51 o
   4   7  16       99.64      115.36     19.12 o
   5   7  16      124.88      133.30     24.12 o
   6   7  16      255.56      241.08     28.51 o
   7   7  16      166.22      179.01     29.26 o
   8   7  16        1.11       19.21     26.33 o
   9   7  16      146.41       95.57     44.06 o
  10   7  16       40.33       40.39     32.86 o
  11   7  16       47.78       27.54     35.34 o
  12   7  16       25.12       63.18     38.60 o
 -15   8  16       75.82       36.11     50.64 o
 -14   8  16      108.96      222.12     55.65 o
 -13   8  16        1.11       10.37     42.07 o
 -12   8  16      181.34      176.18     48.43 o
 -11   8  16       54.15       81.32     61.66 o
 -10   8  16      169.32      183.70     43.15 o
  -9   8  16     2260.27     2445.25     87.55 o
  -8   8  16      586.95      564.69     37.63 o
  -7   8  16      966.28      948.11     50.55 o
  -6   8  16     1150.69     1077.49     49.22 o
  -5   8  16       84.83       90.14     22.08 o
  -4   8  16      251.38      255.51     27.99 o
  -3   8  16      137.96      161.78     22.66 o
  -2   8  16      206.66      240.22     26.37 o
  -1   8  16      937.69      957.18     35.50 o
   0   8  16      304.20      287.02     22.18 o
   1   8  16     5066.08     5091.92     87.86 o
   2   8  16      690.86      710.16     28.40 o
   3   8  16     1280.86     1281.95     42.54 o
   4   8  16     1021.25     1104.09     65.51 o
   5   8  16     1720.63     1664.57     52.52 o
   6   8  16      171.67      113.87     27.40 o
   7   8  16      214.43      177.70     32.48 o
   8   8  16       85.12       87.91     29.36 o
   9   8  16       42.82       40.34     32.10 o
  10   8  16        8.79        5.73     35.23 o
  11   8  16       19.95       60.75     46.86 o
 -14   9  16        1.87       20.79     46.76 o
 -13   9  16      219.08      323.23     59.99 o
 -12   9  16        0.83      -40.89     40.89 o
 -11   9  16      197.94      193.70     44.46 o
 -10   9  16       43.06       22.82     41.14 o
  -9   9  16      122.67      128.97     34.26 o
  -8   9  16        6.49       22.03     29.65 o
  -7   9  16      220.01      179.61     33.37 o
  -6   9  16       10.86       28.23     27.00 o
  -5   9  16       19.12        1.85     21.43 o
  -4   9  16       63.62       74.01     33.79 o
  -3   9  16       67.52       88.09     22.88 o
  -2   9  16      228.39      244.60     33.33 o
  -1   9  16      106.44      142.44     47.69 o
   0   9  16        6.33        4.84     20.90 o
   1   9  16      489.02      552.88     36.09 o
   2   9  16       15.53       28.92     20.42 o
   3   9  16       27.84       58.62     22.45 o
   4   9  16       61.64       46.42     27.68 o
   5   9  16      492.69      447.08     38.46 o
   6   9  16      360.21      376.99     40.80 o
   7   9  16      321.28      277.93     44.05 o
   8   9  16       57.83       76.43     33.01 o
   9   9  16       22.50       18.41     44.39 o
  10   9  16       36.84       -1.95     35.34 o
  11   9  16       11.40       15.65     38.18 o
 -13  10  16       12.70       37.56     49.61 o
 -12  10  16       59.20       51.12     48.27 o
 -11  10  16       22.08       29.93     46.86 o
 -10  10  16       33.02       50.30     32.39 o
  -9  10  16      841.17      845.40     97.78 o
  -8  10  16      387.35      422.56     61.91 o
  -7  10  16      892.93      884.45     56.72 o
  -6  10  16       93.43      107.52     30.43 o
  -5  10  16       68.49       94.87     26.21 o
  -4  10  16      142.50      165.97     65.26 o
  -3  10  16       48.42        0.67     38.85 o
  -2  10  16      103.69       52.03     25.43 o
  -1  10  16       28.25       32.77     23.23 o
   0  10  16      332.95      300.38     33.36 o
   1  10  16     3482.88     3353.00    114.74 o
   2  10  16      290.24      311.71     42.92 o
   3  10  16      398.45      458.56     34.26 o
   4  10  16       12.85       20.05     28.65 o
   5  10  16      564.95      570.37     48.14 o
   6  10  16      129.26       79.40     34.13 o
   7  10  16      107.47       88.07     34.45 o
   8  10  16        3.04       29.45     33.43 o
   9  10  16       20.15       33.50     35.68 o
  10  10  16       21.42       38.74     38.59 o
 -12  11  16        4.78       -3.36     39.98 o
 -11  11  16      169.63      193.29     49.12 o
 -10  11  16        0.20      -10.07     41.77 o
  -9  11  16      184.03      173.75     42.87 o
  -8  11  16        3.56       15.34     38.07 o
  -7  11  16       62.10       41.44     39.30 o
  -6  11  16      127.54       93.49     43.85 o
  -5  11  16       41.37      100.20     76.93 o
  -4  11  16       46.89       60.25     42.42 o
  -3  11  16       69.86      105.34     38.91 o
  -2  11  16       58.56       55.22     42.78 o
  -1  11  16        2.25       22.18     41.50 o
   0  11  16       37.11       39.67     28.56 o
   1  11  16       23.76       27.81     44.04 o
   2  11  16        9.80       10.38     35.81 o
   3  11  16      458.72      489.26     74.40 o
   4  11  16      385.38      344.35     50.72 o
   5  11  16       12.52      -19.82     34.34 o
   6  11  16       91.02       83.90     39.89 o
   7  11  16       26.09      -51.73     56.36 o
   8  11  16       22.11       12.77     40.10 o
   9  11  16      144.38      207.22     74.49 o
 -11  12  16        3.03      -44.19     44.19 o
 -10  12  16       97.55      209.95     49.89 o
  -9  12  16      581.42      650.43     60.24 o
  -8  12  16      319.36      294.37     56.70 o
  -7  12  16      332.16      310.77     54.56 o
  -6  12  16       75.99       51.08     82.85 o
  -5  12  16       16.16       40.42     41.10 o
  -4  12  16      233.25      198.68     48.48 o
  -3  12  16       16.63       33.92     33.28 o
  -2  12  16       12.75       37.97     41.73 o
  -1  12  16        1.86       17.47     43.81 o
   0  12  16      779.74      873.22     94.53 o
   1  12  16       55.10       58.76     46.65 o
   2  12  16      263.52      333.22     52.88 o
   3  12  16       96.89       87.46     59.49 o
   4  12  16        9.56       30.90     58.26 o
   5  12  16       54.53       31.42     42.12 o
   6  12  16      110.36      158.83     49.87 o
   7  12  16       66.46       50.45     67.72 o
  -9  13  16       71.54       54.57     71.17 o
  -8  13  16      321.88      380.40     61.55 o
  -7  13  16       41.36       38.95     56.33 o
  -6  13  16       15.26       12.58     44.83 o
  -5  13  16       69.76      147.92     50.77 o
  -4  13  16        5.24      -17.18     42.38 o
  -3  13  16      186.81      152.31     47.86 o
  -2  13  16      388.00      457.04     56.85 o
  -1  13  16       75.56      121.28     70.25 o
   0  13  16      112.18       82.85     63.79 o
   1  13  16       41.09       35.51     61.02 o
   2  13  16       33.90       87.77     60.87 o
   3  13  16       55.58       29.82     62.41 o
   4  13  16        0.65        0.00     60.10 o
   5  13  16       39.80       39.35     65.48 o
   6  13  16       26.61      -31.51     62.25 o
  -7  14  16      138.17      157.05     54.83 o
  -6  14  16      290.32      352.33     60.31 o
  -5  14  16       10.82      -32.63     47.14 o
  -4  14  16       19.99       15.18     38.18 o
  -3  14  16       10.64       11.83     46.94 o
  -2  14  16       71.27      -50.88     67.32 o
  -1  14  16       25.84       -9.68     67.79 o
   0  14  16       11.12       91.00     70.40 o
   1  14  16      181.39      -11.84     64.71 o
   3  14  16       21.83      -12.14     59.64 o
 -17   1  17      643.61      692.28     83.98 o
 -16   1  17      327.45      408.61     94.15 o
 -15   1  17      482.37      562.85     60.17 o
 -14   1  17       55.57        7.65     37.34 o
 -13   1  17      700.65      854.94     54.34 o
 -12   1  17      139.09      109.63     24.56 o
 -11   1  17      790.71      838.09     32.02 o
 -10   1  17      712.64      599.73     26.61 o
  -9   1  17      912.04      845.03     38.60 o
  -8   1  17      540.71      621.60     31.53 o
  -7   1  17     5073.45     5002.50     93.26 o
  -6   1  17     2783.20     2895.56     57.68 o
  -5   1  17    10971.42    10545.20    145.54 o
  -4   1  17     3385.93     3237.62     55.38 o
  -3   1  17     4868.39     4850.19     62.78 o
  -2   1  17      301.34      227.87     11.31 o
  -1   1  17     2930.99     3171.57     54.65 o
   0   1  17      195.32      200.78     11.75 o
   1   1  17       62.94       69.81     10.00 o
   2   1  17      895.10      861.84     22.50 o
   3   1  17      944.87      983.50     24.46 o
   4   1  17     4465.36     4551.09     63.94 o
   5   1  17     4401.66     4349.59     77.62 o
   6   1  17     1124.01     1102.79     38.50 o
   7   1  17     1711.49     1687.97     53.62 o
   8   1  17     1691.95     1660.23     47.29 o
   9   1  17      772.37      775.59     35.82 o
  10   1  17      555.38      500.96     33.33 o
  11   1  17        4.00        6.01     22.65 o
  12   1  17        0.40       15.66     30.44 o
  13   1  17        9.41       45.84     36.73 o
  14   1  17      105.49      149.61     45.17 o
 -17   2  17       49.16       20.74     58.11 o
 -16   2  17       85.80       45.58     55.10 o
 -15   2  17       21.69      -12.20     41.74 o
 -14   2  17        1.25       -1.59     32.24 o
 -13   2  17        3.26       16.08     28.28 o
 -12   2  17       95.93       37.69     34.16 o
 -11   2  17      230.25      213.50     25.58 o
 -10   2  17       12.16        1.33     15.16 o
  -9   2  17      172.10      250.18     20.63 o
  -8   2  17      629.06      620.16     25.42 o
  -7   2  17      859.40      871.80     27.89 o
  -6   2  17       22.65       16.33     10.18 o
  -5   2  17      460.42      481.47     19.57 o
  -4   2  17      369.82      358.43     24.06 o
  -3   2  17      298.40      331.82     18.82 o
  -2   2  17       43.14       29.76     11.03 o
  -1   2  17      113.82      107.07      8.91 o
   0   2  17       20.07       34.75     10.10 o
   1   2  17        2.76        7.95      9.02 o
   2   2  17      750.84      743.42     24.12 o
   3   2  17      117.52      124.85     12.35 o
   4   2  17      245.31      265.22     14.51 o
   5   2  17       50.88       77.45     15.82 o
   6   2  17        4.95       -4.64     15.46 o
   7   2  17       20.37        9.97     17.95 o
   8   2  17      127.82      121.62     20.76 o
   9   2  17       81.39       92.02     21.85 o
  10   2  17      202.29      209.10     26.83 o
  11   2  17      131.82      157.94     32.65 o
  12   2  17       65.55       42.75     30.31 o
  13   2  17       57.67       62.36     39.93 o
  14   2  17       13.83      -36.82     36.82 o
 -17   3  17      183.06      215.53     70.70 o
 -16   3  17      627.06      682.04     84.21 o
 -15   3  17      245.10      187.10     80.42 o
 -14   3  17      110.30      128.19     42.98 o
 -13   3  17     1106.47     1161.75     61.44 o
 -12   3  17      190.12      157.49     34.63 o
 -11   3  17       17.65        9.00     26.23 o
 -10   3  17      802.50      695.33     37.35 o
  -9   3  17      815.49      838.44     37.47 o
  -8   3  17      313.70      364.66     39.65 o
  -7   3  17     4422.97     4491.92     75.10 o
  -6   3  17     8849.15     8900.11    126.51 o
  -5   3  17     6284.77     6054.53    100.82 o
  -4   3  17     6732.52     6744.24     97.30 o
  -3   3  17    10464.54    10420.74    129.37 o
  -2   3  17     1552.45     1337.50     26.46 o
  -1   3  17      117.12      156.36     11.45 o
   0   3  17      475.91      530.45     15.68 o
   1   3  17       11.47        4.60      9.09 o
   2   3  17     1168.13     1129.60     26.42 o
   3   3  17     1003.57     1048.74     23.14 o
   4   3  17     1362.93     1295.56     28.65 o
   5   3  17     2445.74     2392.03     46.39 o
   6   3  17      261.72      247.37     21.06 o
   7   3  17      824.09      863.37     32.73 o
   8   3  17      310.71      327.59     26.52 o
   9   3  17      635.96      616.50     35.39 o
  10   3  17      161.33      171.85     29.45 o
  11   3  17       64.99       45.49     30.65 o
  12   3  17       28.67       74.46     35.21 o
  13   3  17      217.81      155.30     43.35 o
 -17   4  17        7.73      -22.96     51.13 o
 -16   4  17      185.67      215.74     54.72 o
 -15   4  17        3.97       75.66     45.06 o
 -14   4  17       95.73       93.13     37.36 o
 -13   4  17       30.15       32.59     33.13 o
 -12   4  17        1.59       29.07     48.10 o
 -11   4  17       54.90       23.97     28.41 o
 -10   4  17        0.53       18.17     25.70 o
  -9   4  17        0.58       -5.10     22.89 o
  -8   4  17     2359.66     2236.17     78.43 o
  -7   4  17       61.99       32.22     17.69 o
  -6   4  17     2539.82     2565.55     55.35 o
  -5   4  17      238.59      226.94     15.51 o
  -4   4  17        0.16       -3.95     10.30 o
  -3   4  17      502.81      539.28     19.05 o
  -2   4  17        1.97       19.49      9.29 o
  -1   4  17     1907.95     1941.99     33.75 o
   0   4  17       18.49        8.48      8.22 o
   1   4  17     1093.77     1017.87     23.24 o
   2   4  17      589.31      553.50     17.96 o
   3   4  17       10.45        2.16      9.61 o
   4   4  17     1399.45     1351.43     30.03 o
   5   4  17      639.64      611.59     24.68 o
   6   4  17        1.99       -1.91     14.09 o
   7   4  17      392.50      382.63     27.71 o
   8   4  17        5.95       22.62     22.16 o
   9   4  17       22.18       39.83     24.00 o
  10   4  17        1.13       -4.11     27.69 o
  11   4  17        4.55        5.77     32.06 o
  12   4  17      132.75      121.43     39.58 o
  13   4  17      126.81      170.00     42.83 o
 -16   5  17      211.14      195.08     69.57 o
 -15   5  17      123.30      128.06     49.34 o
 -14   5  17      752.92      759.13     65.84 o
 -13   5  17      247.17      312.73     49.69 o
 -12   5  17       76.19      158.57     37.59 o
 -11   5  17       23.36       25.29     27.74 o
 -10   5  17        8.73       18.87     27.47 o
  -9   5  17     1145.92     1154.49     68.33 o
  -8   5  17       81.96       54.11     24.77 o
  -7   5  17     5361.90     5252.79    134.58 o
  -6   5  17     4487.45     4513.18    105.53 o
  -5   5  17     2434.28     2538.86     58.33 o
  -4   5  17    10857.60    10759.83    143.21 o
  -3   5  17     1882.11     1934.29     41.87 o
  -2   5  17      944.01      954.84     25.79 o
  -1   5  17      702.11      678.70     20.64 o
   0   5  17      210.85      200.72     18.77 o
   1   5  17       19.23       17.92     11.54 o
   2   5  17      325.44      350.59     19.06 o
   3   5  17     2609.55     2617.17     51.07 o
   4   5  17       25.83       29.95     12.80 o
   5   5  17     1771.69     1790.98     57.28 o
   6   5  17     1225.81     1196.12     40.62 o
   7   5  17      651.04      659.38     36.34 o
   8   5  17      666.23      659.41     35.87 o
   9   5  17      642.66      640.56     43.26 o
  10   5  17       23.63       18.43     28.61 o
  11   5  17      106.31       33.48     34.50 o
  12   5  17      110.24       71.33     57.04 o
  13   5  17       76.36       56.86     44.06 o
 -16   6  17       71.53       27.49     47.08 o
 -15   6  17        6.44       32.15     47.81 o
 -14   6  17       47.76       76.51     46.81 o
 -13   6  17       58.00       95.30     42.59 o
 -12   6  17        1.30       32.96     60.09 o
 -11   6  17       21.20      -10.16     29.94 o
 -10   6  17        9.01       27.15     28.17 o
  -9   6  17      774.50      716.83     47.79 o
  -8   6  17        9.09       -7.76     24.87 o
  -7   6  17       36.25       41.54     36.55 o
  -6   6  17        4.16      -15.68     20.63 o
  -5   6  17     2940.47     2885.45     74.96 o
  -4   6  17        5.54       -0.37     15.13 o
  -3   6  17      275.70      282.99     20.58 o
  -2   6  17      517.31      546.83     26.57 o
  -1   6  17      295.40      318.84     18.77 o
   0   6  17       37.98       19.30     11.58 o
   1   6  17     1447.56     1438.24     33.06 o
   2   6  17     1503.83     1434.96     32.10 o
   3   6  17      408.23      397.84     19.36 o
   4   6  17       65.24       68.66     20.32 o
   5   6  17       34.44       37.92     17.96 o
   6   6  17       12.12       17.85     22.75 o
   7   6  17       50.84       49.60     24.55 o
   8   6  17       67.05       76.11     27.87 o
   9   6  17      101.80       39.84     31.93 o
  10   6  17       18.60        9.71     31.14 o
  11   6  17       11.38       -0.12     46.99 o
  12   6  17        8.57       16.23     38.56 o
 -15   7  17      175.35      190.02     56.23 o
 -14   7  17       28.40       21.40     45.12 o
 -13   7  17      117.89      164.41     49.13 o
 -12   7  17       14.07       34.27     48.55 o
 -11   7  17       48.36       44.67     39.31 o
 -10   7  17       20.94       25.46     30.59 o
  -9   7  17     1252.48     1182.43     59.46 o
  -8   7  17      238.64      295.05     37.06 o
  -7   7  17      976.54      946.10     41.19 o
  -6   7  17     2512.22     2489.61     80.34 o
  -5   7  17     1305.60     1210.72     54.19 o
  -4   7  17     1255.94     1275.69     42.08 o
  -3   7  17     2783.06     2621.52     62.01 o
  -2   7  17     1813.00     1736.93     48.47 o
  -1   7  17        3.92       15.11     13.64 o
   0   7  17        2.88        3.31     14.01 o
   1   7  17      582.81      541.94     41.92 o
   2   7  17      127.14      117.84     18.05 o
   3   7  17      161.31      142.55     19.98 o
   4   7  17      505.67      550.25     31.60 o
   5   7  17     1870.97     1823.78     54.38 o
   6   7  17     1296.31     1301.91     61.56 o
   7   7  17     2819.75     2956.73     85.18 o
   8   7  17      458.97      466.14     37.75 o
   9   7  17        9.43       42.28     29.09 o
  10   7  17      236.58      353.92     72.13 o
  11   7  17      143.35      118.87     39.47 o
  12   7  17       16.46       71.70     39.67 o
 -15   8  17        0.17      -14.87     54.90 o
 -14   8  17        4.64       -7.20     59.85 o
 -13   8  17      109.14      112.39     50.44 o
 -12   8  17      272.59      186.64     70.40 o
 -11   8  17      478.07      540.42     60.52 o
 -10   8  17        1.91        5.87     37.27 o
  -9   8  17      270.22      273.20     40.64 o
  -8   8  17      133.83      155.30     27.95 o
  -7   8  17        1.75        5.51     25.47 o
  -6   8  17        0.37       -1.34     23.15 o
  -5   8  17      402.37      423.28     35.33 o
  -4   8  17      372.05      415.72     31.92 o
  -3   8  17       74.52       57.94     22.19 o
  -2   8  17      222.22      216.39     21.49 o
  -1   8  17     1299.06     1078.90     65.76 o
   0   8  17     2209.68     2112.43     50.00 o
   1   8  17       90.17       79.67     18.54 o
   2   8  17      218.76      202.01     20.50 o
   3   8  17       57.99       46.83     27.53 o
   4   8  17        4.93       15.29     19.78 o
   5   8  17        6.72        0.92     25.80 o
   6   8  17        3.87       -7.30     24.39 o
   7   8  17      154.03       95.85     28.86 o
   8   8  17      428.78      467.26     39.58 o
   9   8  17        8.46       16.23     33.21 o
  10   8  17      125.17      116.49     37.62 o
  11   8  17       11.65       57.48     38.12 o
 -14   9  17      139.46      156.65     58.09 o
 -13   9  17        6.91       21.25     52.23 o
 -12   9  17        3.72       22.61     45.33 o
 -11   9  17      258.06      355.25     65.74 o
 -10   9  17      666.56      591.86     68.67 o
  -9   9  17       27.47       11.34     30.68 o
  -8   9  17       11.16       16.72     29.75 o
  -7   9  17     1832.53     1761.53     88.68 o
  -6   9  17     1346.28     1281.97     56.67 o
  -5   9  17     1436.61     1448.44     50.12 o
  -4   9  17     2426.67     2630.86     66.32 o
  -3   9  17      246.80      227.57     29.62 o
  -2   9  17      649.06      693.04     38.65 o
  -1   9  17      684.16      672.12     36.18 o
   0   9  17     1269.06     1195.82     49.70 o
   1   9  17        0.69      -22.87     22.87 o
   2   9  17       27.55       23.39     22.32 o
   3   9  17     1079.54     1127.36     47.25 o
   4   9  17      355.55      498.88     38.63 o
   5   9  17      120.38       50.44     30.08 o
   6   9  17     1126.96     1190.50     56.33 o
   7   9  17      419.82      363.23     36.46 o
   8   9  17       55.23      111.10     34.85 o
   9   9  17       22.10       84.61     44.26 o
  10   9  17        1.05       10.52     35.92 o
 -13  10  17       20.19      -18.72     48.23 o
 -12  10  17      197.92      260.53     84.34 o
 -11  10  17       57.60       65.64     49.22 o
 -10  10  17        1.39       -2.82     37.27 o
  -9  10  17      428.97      432.76     51.03 o
  -8  10  17      374.75      421.24     47.88 o
  -7  10  17      179.55      175.29     53.93 o
  -6  10  17      547.61      499.62     44.94 o
  -5  10  17      253.62      320.72     31.79 o
  -4  10  17      221.64      254.64     56.86 o
  -3  10  17      142.62      173.34     34.84 o
  -2  10  17      925.26     1009.72     47.11 o
  -1  10  17       19.90       20.17     30.41 o
   0  10  17      539.51      557.28     39.60 o
   1  10  17       39.48       55.98     26.90 o
   2  10  17       10.06       29.81     34.19 o
   3  10  17        1.58       -6.82     29.68 o
   4  10  17      101.29      143.92     43.44 o
   5  10  17      169.07      265.82     54.93 o
   6  10  17       31.35        5.61     32.51 o
   7  10  17      187.94      258.15     44.99 o
   8  10  17        4.12       84.11     41.70 o
   9  10  17       13.46      -38.67     38.67 o
  10  10  17       93.10       94.07     58.56 o
 -12  11  17       42.36      -14.39     45.85 o
 -11  11  17        3.13      101.75     46.28 o
 -10  11  17       63.35       10.22     57.26 o
  -9  11  17      720.25      744.43     92.78 o
  -8  11  17       16.57       34.29     37.92 o
  -7  11  17      165.14      137.83     49.46 o
  -6  11  17     1249.94     1230.54     62.15 o
  -5  11  17     1324.01     1620.46     83.25 o
  -4  11  17      338.98      279.27     46.45 o
  -3  11  17     1060.36     1160.65     69.67 o
  -2  11  17       56.30       72.46     32.03 o
  -1  11  17        1.09        8.14     36.61 o
   0  11  17      402.75      459.28     39.00 o
   1  11  17       64.43       91.77     38.48 o
   2  11  17      396.77      389.36     62.25 o
   3  11  17       14.81      -51.80     51.80 o
   4  11  17      127.11      123.84     41.57 o
   5  11  17      817.51      803.30     55.98 o
   6  11  17        6.41       -6.25     37.20 o
   7  11  17       21.77      -38.34     38.34 o
   8  11  17       35.90      -19.27     40.80 o
 -11  12  17       54.90       -0.30     46.01 o
 -10  12  17       38.60       53.03     45.44 o
  -9  12  17        0.44        3.49     52.56 o
  -8  12  17        3.45       78.43     48.06 o
  -7  12  17        9.94        5.02     43.26 o
  -6  12  17       14.63       49.54     43.77 o
  -5  12  17       12.53       -0.26     40.36 o
  -4  12  17      152.64      132.59     45.29 o
  -3  12  17      171.39      206.15     39.14 o
  -2  12  17      288.85      436.76     53.38 o
  -1  12  17        1.47      -32.80     38.25 o
   0  12  17      251.16      320.79     71.17 o
   1  12  17       21.56       -7.13     38.01 o
   2  12  17      420.46      492.16     73.78 o
   3  12  17       19.18       -7.22     54.87 o
   4  12  17        0.70       96.99     63.64 o
   5  12  17       18.42       -9.07     57.18 o
   6  12  17        2.37       41.32     44.66 o
   7  12  17       14.83       -8.72     40.95 o
  -9  13  17       35.68       93.61     72.55 o
  -8  13  17       15.85      -38.15     44.61 o
  -7  13  17      268.23      351.38     58.15 o
  -6  13  17        6.02      -43.12     43.12 o
  -5  13  17       89.50      127.73     48.93 o
  -4  13  17     1020.18     1123.26     68.53 o
  -3  13  17       28.16      -33.93     33.93 o
  -2  13  17      340.43      333.58    115.44 o
  -1  13  17      552.98      530.30     85.31 o
   0  13  17       29.30      133.11     68.09 o
   1  13  17       27.77       42.12     62.41 o
   2  13  17       12.54       43.35     60.25 o
   3  13  17       98.50      100.99     68.25 o
   4  13  17      144.93      241.94     72.24 o
   5  13  17       95.87       53.64     65.48 o
  -7  14  17       73.23       82.31     52.60 o
  -6  14  17       54.60       88.47     58.95 o
  -5  14  17       92.72      111.70     51.95 o
  -4  14  17       57.23       39.66     39.57 o
  -3  14  17      122.15      186.42     52.65 o
  -2  14  17      377.29      303.73     82.39 o
  -1  14  17       20.47       39.96     70.40 o
   0  14  17        3.62      -51.03     63.33 o
   3  14  17        2.51       80.08     67.48 o
 -15   0  18     1164.34      947.69     82.93 o
 -14   0  18      415.01      447.46     85.85 o
 -13   0  18     2675.17     2539.28    133.11 o
 -12   0  18     1429.89     1536.39     74.84 o
 -11   0  18      568.51      526.83     94.39 o
 -10   0  18       15.18       14.61     24.81 o
  -9   0  18       10.73       26.29     24.12 o
  -8   0  18       14.94       45.97     22.47 o
  -7   0  18        4.10        6.06     18.20 o
  -6   0  18      371.40      341.29     38.35 o
  -5   0  18     2981.72     2852.62     79.44 o
  -4   0  18       51.75       37.39     16.73 o
  -3   0  18    12047.67    12280.28    208.50 o
  -2   0  18     4024.18     3642.16     87.42 o
  -1   0  18    12974.72    13374.11    217.52 o
   0   0  18     2182.09     1963.75     47.48 o
   1   0  18     6247.95     6282.21    114.98 o
   2   0  18        9.19        8.45     13.71 o
   3   0  18     2098.75     2087.16     53.40 o
   4   0  18     8159.21     8179.02    147.28 o
   5   0  18      442.64      526.25     38.10 o
   6   0  18      354.89      361.88     40.15 o
   7   0  18     1233.01     1136.42     63.67 o
   8   0  18     4318.84     4634.20    144.29 o
   9   0  18     3566.88     3621.03    107.73 o
  10   0  18     1743.36     1772.81    134.03 o
  11   0  18       76.81       78.69     37.93 o
  12   0  18       28.10       21.06     38.63 o
  13   0  18      136.78      133.10     46.50 o
 -17   1  18       12.70      -10.48     53.85 o
 -16   1  18       21.90       49.55     54.50 o
 -15   1  18       12.44       27.12     39.13 o
 -14   1  18       45.10       25.16     38.79 o
 -13   1  18       81.94       69.29     29.18 o
 -12   1  18       19.77       14.11     23.36 o
 -11   1  18      695.46      703.67     35.37 o
 -10   1  18      119.88      121.21     19.19 o
  -9   1  18      585.41      643.60     27.79 o
  -8   1  18      493.46      531.49     26.69 o
  -7   1  18       22.86       23.36     12.72 o
  -6   1  18     1415.62     1500.35     46.27 o
  -5   1  18     1163.72     1146.65     32.33 o
  -4   1  18      389.10      442.34     23.26 o
  -3   1  18     1081.55     1102.89     22.55 o
  -2   1  18      258.42      235.67     15.71 o
  -1   1  18        1.07        9.04      8.35 o
   0   1  18     1234.17     1268.09     25.98 o
   1   1  18     1499.73     1551.57     30.19 o
   2   1  18        1.91       -0.21      9.70 o
   3   1  18      295.81      240.72     14.70 o
   4   1  18      122.44      137.96     13.25 o
   5   1  18      103.39       97.13     22.34 o
   6   1  18       13.44       24.18     18.60 o
   7   1  18        0.76        1.30     19.77 o
   8   1  18      315.79      294.54     25.93 o
   9   1  18       39.02       31.46     22.51 o
  10   1  18        7.03      -22.08     22.08 o
  11   1  18       25.87       52.95     24.59 o
  12   1  18       12.98        5.25     26.86 o
  13   1  18       39.76       -8.36     32.45 o
 -17   2  18      193.13      171.66     64.88 o
 -16   2  18       25.00       97.59     68.09 o
 -15   2  18      406.28      402.08     58.21 o
 -14   2  18     1788.07     1894.15    183.94 o
 -13   2  18     1440.46     1259.59     61.08 o
 -12   2  18      404.14      509.36     42.47 o
 -11   2  18     1876.25     1722.55     54.49 o
 -10   2  18      572.50      585.21     31.52 o
  -9   2  18        7.85       -2.41     17.21 o
  -8   2  18     1070.20     1070.01     32.78 o
  -7   2  18     1844.74     1815.97     40.93 o
  -6   2  18      625.38      644.35     23.38 o
  -5   2  18     1453.13     1465.11     34.00 o
  -4   2  18     5637.88     5544.76     82.98 o
  -3   2  18     8440.05     8602.92    109.72 o
  -2   2  18     6322.56     6461.80     86.41 o
  -1   2  18    21382.04    21151.50    240.98 o
   0   2  18     2181.50     2032.54     40.24 o
   1   2  18      965.44      931.42     24.58 o
   2   2  18     2186.79     2182.55     38.50 o
   3   2  18      117.35      106.16     12.62 o
   4   2  18     2099.40     2067.11     39.06 o
   5   2  18        7.38       -3.33     14.04 o
   6   2  18     2011.48     2038.36     66.41 o
   7   2  18      714.46      761.95     33.31 o
   8   2  18     1389.75     1467.71     47.43 o
   9   2  18     1831.01     1897.48     50.85 o
  10   2  18     1361.00     1365.58     54.36 o
  11   2  18       18.44       17.98     31.54 o
  12   2  18       53.45       53.00     32.11 o
  13   2  18       42.57       46.74     34.25 o
 -17   3  18        4.57       -7.60     67.25 o
 -16   3  18        3.53       -6.84     56.07 o
 -15   3  18       62.16       60.32     61.90 o
 -14   3  18       48.60      113.55     42.34 o
 -13   3  18      357.14      381.68     44.16 o
 -12   3  18      932.48      975.79    119.40 o
 -11   3  18        2.47       22.27     27.57 o
 -10   3  18       71.93       69.78     26.91 o
  -9   3  18      317.53      280.28     29.40 o
  -8   3  18        3.72       10.41     15.87 o
  -7   3  18      183.72      177.60     22.10 o
  -6   3  18       37.38       31.20     13.12 o
  -5   3  18      245.71      253.44     19.46 o
  -4   3  18        0.13      -10.83     10.83 o
  -3   3  18     1414.25     1441.09     33.14 o
  -2   3  18      606.51      667.31     21.16 o
  -1   3  18       22.06        8.38      9.45 o
   0   3  18       30.85       23.61      8.45 o
   1   3  18      820.89      824.88     21.16 o
   2   3  18        0.48       -2.35      9.00 o
   3   3  18      359.89      362.27     15.99 o
   4   3  18      402.73      368.88     17.71 o
   5   3  18      385.25      349.74     20.68 o
   6   3  18      444.93      419.58     45.35 o
   7   3  18      595.83      599.65     29.45 o
   8   3  18        6.62       -6.34     19.28 o
   9   3  18        0.85        4.17     23.08 o
  10   3  18       66.68        3.78     27.19 o
  11   3  18       15.75      -15.97     30.53 o
  12   3  18       32.06       17.07     34.49 o
  13   3  18       14.90       13.22     34.54 o
 -17   4  18       34.41      -14.76     60.81 o
 -16   4  18      236.85      145.52     50.52 o
 -15   4  18      143.39       69.20     55.28 o
 -14   4  18      772.63      784.44     64.74 o
 -13   4  18     1540.89     1615.33     73.07 o
 -12   4  18      904.73      837.92     53.86 o
 -11   4  18      372.60      305.53     58.59 o
 -10   4  18     2142.50     2134.20     71.78 o
  -9   4  18      280.29      265.22     32.81 o
  -8   4  18      723.52      744.57     47.23 o
  -7   4  18      450.60      485.10     30.19 o
  -6   4  18     2653.42     2669.59     57.38 o
  -5   4  18     1408.73     1457.52     34.53 o
  -4   4  18     5775.67     5608.17     85.42 o
  -3   4  18     9722.34     9554.65    121.71 o
  -2   4  18     9594.75     9556.77    113.78 o
  -1   4  18     4446.64     4466.59     61.20 o
   0   4  18     2606.76     2425.80     40.35 o
   1   4  18     2754.49     2765.41     45.32 o
   2   4  18      123.86      115.71     14.02 o
   3   4  18      322.99      309.06     15.13 o
   4   4  18      905.41      903.30     25.36 o
   5   4  18      436.01      428.50     30.61 o
   6   4  18     1159.00     1148.79     36.18 o
   7   4  18      402.21      476.45     38.28 o
   8   4  18      491.24      508.17     33.27 o
   9   4  18      190.07      177.52     28.33 o
  10   4  18      562.90      727.67     52.60 o
  11   4  18      428.69      459.99     68.09 o
  12   4  18       42.93       50.47     37.80 o
  13   4  18      209.43      117.63     44.51 o
 -16   5  18       22.70       -5.70     52.42 o
 -15   5  18       21.19      101.42     49.33 o
 -14   5  18        6.22        6.56     49.14 o
 -13   5  18       82.52        2.95     42.89 o
 -12   5  18       14.89       68.21     33.00 o
 -11   5  18        0.56      -26.72     26.72 o
 -10   5  18       27.30      -26.17     26.84 o
  -9   5  18      169.83      156.63     40.82 o
  -8   5  18      168.92      125.38     35.37 o
  -7   5  18      175.88      147.08     30.84 o
  -6   5  18      134.86      148.32     32.32 o
  -5   5  18       70.12       57.12     17.46 o
  -4   5  18        0.90      -10.66     11.50 o
  -3   5  18      393.12      425.85     20.20 o
  -2   5  18     1432.55     1446.57     30.20 o
  -1   5  18      394.82      435.06     17.74 o
   0   5  18       10.96       22.18     11.45 o
   1   5  18       41.11       24.66     12.28 o
   2   5  18     1115.33     1105.28     29.52 o
   3   5  18      286.82      249.02     15.77 o
   4   5  18        0.79       -2.66     13.15 o
   5   5  18       11.23       41.82     19.96 o
   6   5  18      277.57      291.28     29.11 o
   7   5  18      375.13      372.89     31.79 o
   8   5  18      115.45      137.89     27.78 o
   9   5  18       40.86       28.29     27.86 o
  10   5  18        0.13        7.82     31.72 o
  11   5  18      130.27       96.41     35.91 o
  12   5  18       26.23       -5.76     56.62 o
  13   5  18        0.25      -10.08     47.02 o
 -16   6  18      338.45      416.08    103.11 o
 -15   6  18      412.62      505.03     64.37 o
 -14   6  18      690.29      775.29     70.29 o
 -13   6  18      424.72      424.18     56.85 o
 -12   6  18      838.84      803.55     83.72 o
 -11   6  18      312.52      270.75     41.21 o
 -10   6  18        7.15       -8.85     28.23 o
  -9   6  18      826.39      896.61     52.61 o
  -8   6  18       12.78       40.05     34.08 o
  -7   6  18      481.12      433.37     47.41 o
  -6   6  18      585.17      525.19     37.44 o
  -5   6  18      389.87      320.98     32.66 o
  -4   6  18     5348.59     5203.66     96.74 o
  -3   6  18     1831.45     1889.17     46.59 o
  -2   6  18     2097.63     1974.72     45.75 o
  -1   6  18     4010.68     4145.47     66.77 o
   0   6  18     1556.49     1575.48     48.38 o
   1   6  18      953.09      976.68     30.03 o
   2   6  18      867.89      777.38     29.11 o
   3   6  18      102.20       95.49     15.76 o
   4   6  18      314.86      303.83     21.60 o
   5   6  18       30.59       50.22     24.20 o
   6   6  18     2005.16     2042.90    102.04 o
   7   6  18      663.95      654.13     38.99 o
   8   6  18      712.24      772.76     65.58 o
   9   6  18      212.09      257.12     41.16 o
  10   6  18      180.58      149.78     37.04 o
  11   6  18      207.34      133.51     38.61 o
  12   6  18       37.76      -32.75     36.70 o
 -15   7  18        4.64      -44.00     44.00 o
 -14   7  18       58.40       24.48     77.45 o
 -13   7  18       21.09       61.25     53.49 o
 -12   7  18       83.92       60.57     42.90 o
 -11   7  18        0.75      -34.26     34.26 o
 -10   7  18        8.25       32.27     48.41 o
  -9   7  18       61.22       72.80     31.60 o
  -8   7  18      195.20      240.12     36.35 o
  -7   7  18       45.59       54.12     24.94 o
  -6   7  18      138.44      123.71     30.01 o
  -5   7  18       85.20       77.01     25.85 o
  -4   7  18      489.11      444.00     30.29 o
  -3   7  18      105.79      158.52     22.05 o
  -2   7  18        5.94       20.82     14.86 o
  -1   7  18       11.39        7.12     14.23 o
   0   7  18       40.97       76.39     16.67 o
   1   7  18        3.83       20.14     15.59 o
   2   7  18      379.57      360.17     23.37 o
   3   7  18      546.50      543.58     28.02 o
   4   7  18       15.72       -2.10     19.38 o
   5   7  18      194.74      141.83     26.61 o
   6   7  18        2.18       26.69     23.68 o
   7   7  18       36.83       69.23     26.85 o
   8   7  18       45.79       59.24     29.17 o
   9   7  18       36.94       83.45     36.92 o
  10   7  18        6.57        8.16     34.03 o
  11   7  18        0.14       35.70     40.64 o
  12   7  18       13.73       57.76     40.70 o
 -15   8  18      201.93      211.69     59.26 o
 -14   8  18      216.21      289.18     57.38 o
 -13   8  18      805.01      747.88     70.05 o
 -12   8  18       68.63       74.27     72.78 o
 -11   8  18      294.33      372.76     53.86 o
 -10   8  18       96.02       60.60     40.19 o
  -9   8  18      390.82      390.28     46.92 o
  -8   8  18        2.01        9.79     26.83 o
  -7   8  18       15.40       73.50     27.58 o
  -6   8  18      172.35      135.00     29.03 o
  -5   8  18       50.41       19.34     22.84 o
  -4   8  18      671.30      698.20     40.76 o
  -3   8  18     1885.23     1862.80    105.45 o
  -2   8  18     1219.26     1345.88     60.30 o
  -1   8  18      847.82      961.77     37.14 o
   0   8  18     1682.90     1757.56     60.27 o
   1   8  18      718.75      812.77     66.12 o
   2   8  18      486.04      482.73     26.87 o
   3   8  18      358.20      285.79     26.22 o
   4   8  18       11.82       -4.67     24.76 o
   5   8  18       60.85       73.89     29.08 o
   6   8  18      756.17      746.94     41.40 o
   7   8  18      279.06      294.83     50.42 o
   8   8  18      756.38      709.18     44.50 o
   9   8  18       50.91       58.10     34.44 o
  10   8  18       43.16       -8.89     34.76 o
  11   8  18      166.58      161.14     41.31 o
 -14   9  18       10.13       94.74     61.90 o
 -13   9  18      162.32       99.88     53.84 o
 -12   9  18       26.36       -5.84     45.83 o
 -11   9  18       41.89       92.96     54.62 o
 -10   9  18        5.61      -20.94     50.48 o
  -9   9  18       58.50       86.92     37.37 o
  -8   9  18       66.47       56.87     34.26 o
  -7   9  18       99.55       77.34     30.84 o
  -6   9  18       72.42       40.77     27.99 o
  -5   9  18       10.45       37.68     23.56 o
  -4   9  18       28.33       47.30     23.40 o
  -3   9  18       89.61      100.58     26.46 o
  -2   9  18       98.62      113.56     26.15 o
  -1   9  18      243.89      256.77     31.62 o
   0   9  18        6.26       19.54     24.87 o
   1   9  18        2.22       28.98     35.67 o
   2   9  18       37.04       23.92     23.34 o
   3   9  18      153.15      164.25     32.92 o
   4   9  18      162.67      156.98     32.37 o
   5   9  18        8.75      -26.65     26.65 o
   6   9  18        4.77       59.22     31.83 o
   7   9  18        0.78       36.47     34.91 o
   8   9  18        0.49      -23.63     31.95 o
   9   9  18       76.22       57.42     35.97 o
  10   9  18        6.09       10.08     36.98 o
 -13  10  18      214.35      164.07     78.06 o
 -12  10  18      346.77      410.40     62.94 o
 -11  10  18      397.74      300.10     55.24 o
 -10  10  18       59.54       50.14     45.68 o
  -9  10  18        4.70       -6.86     37.28 o
  -8  10  18       42.78       -6.10     34.84 o
  -7  10  18        1.13      -12.29     33.95 o
  -6  10  18        4.06       13.53     28.19 o
  -5  10  18      763.88      866.21     43.14 o
  -4  10  18      840.53      836.57     53.39 o
  -3  10  18     1132.78     1155.51    108.20 o
  -2  10  18     1369.64     1501.91     56.08 o
  -1  10  18      878.67      969.83     55.27 o
   0  10  18      264.96      295.70     38.25 o
   1  10  18        7.79       11.02     25.58 o
   2  10  18       12.26       30.55     35.05 o
   3  10  18        1.75        5.13     25.41 o
   4  10  18        2.19        1.40     28.25 o
   5  10  18       47.62       57.34     33.32 o
   6  10  18      122.50      127.38     35.73 o
   7  10  18      113.28      140.53     67.03 o
   8  10  18       94.90       54.52     42.09 o
   9  10  18       22.99       -5.50     41.50 o
 -12  11  18      150.29      267.82     74.98 o
 -11  11  18        8.65       41.82     44.39 o
 -10  11  18      116.21      116.89     46.64 o
  -9  11  18        1.60       14.24     46.74 o
  -8  11  18       15.70        4.60     49.49 o
  -7  11  18        2.00       13.36     41.58 o
  -6  11  18       26.62       61.05     34.92 o
  -5  11  18      309.38      349.28    107.06 o
  -4  11  18        8.23       30.54     38.14 o
  -3  11  18       27.65       37.34     32.27 o
  -2  11  18       32.94      -28.98     36.78 o
  -1  11  18      406.24      345.58     47.21 o
   0  11  18       40.82       25.37     40.58 o
   1  11  18      300.11      383.03     49.64 o
   2  11  18      160.21      155.44     76.39 o
   3  11  18      326.16      187.06     64.40 o
   4  11  18        6.55        2.92     54.72 o
   5  11  18      222.52      121.42     39.87 o
   6  11  18       72.44       30.84     39.05 o
   7  11  18        7.14      -11.27     38.23 o
   8  11  18       23.56       22.49     42.32 o
 -11  12  18      334.67      376.13     88.84 o
 -10  12  18        7.31        1.57     44.34 o
  -9  12  18      165.93      197.42     49.31 o
  -8  12  18       13.37       23.60     47.04 o
  -7  12  18       92.76       22.95     46.13 o
  -6  12  18      323.16      272.17    111.90 o
  -5  12  18       22.68       20.90     63.79 o
  -4  12  18      342.73      441.30     58.18 o
  -3  12  18      235.73      200.92     39.16 o
  -2  12  18      261.22      321.97     51.59 o
  -1  12  18     1344.37     1463.87     77.99 o
   0  12  18        6.85        4.46     60.41 o
   1  12  18        7.21       20.18     40.08 o
   2  12  18       12.11       69.71     43.27 o
   3  12  18       48.60       11.37     55.64 o
   4  12  18       18.43       26.28     61.48 o
   5  12  18       78.50       62.71     65.17 o
   6  12  18      112.40      197.11     66.25 o
   7  12  18       57.00       69.62     43.88 o
  -9  13  18       23.18       40.12     75.32 o
  -8  13  18       47.92        5.80     49.10 o
  -7  13  18        0.73       58.35     50.25 o
  -6  13  18      198.86      283.73     55.79 o
  -5  13  18       18.39      -12.43     44.22 o
  -4  13  18        0.49       -2.65     37.00 o
  -3  13  18      122.30      120.97     77.09 o
  -2  13  18        0.55      -42.85     43.20 o
  -1  13  18       17.46       73.47     70.55 o
   0  13  18       50.53      100.68     69.94 o
   1  13  18       45.16       81.77     64.10 o
   2  13  18       43.41      -10.30     58.41 o
   3  13  18       29.19      118.82     67.63 o
   4  13  18       34.95       84.39     65.63 o
   5  13  18       29.15      105.60     70.09 o
  -6  14  18       30.60       19.22     50.70 o
  -5  14  18       81.17       22.51     49.40 o
  -4  14  18       11.14       -1.29     38.74 o
  -3  14  18      171.13      239.25     56.18 o
  -2  14  18       38.22      197.82     81.00 o
  -1  14  18       22.27      -10.14     65.33 o
   0  14  18      172.49      142.95     76.09 o
 -17   1  19       99.91      141.58     75.16 o
 -16   1  19        0.82       -7.30     51.79 o
 -15   1  19      178.89      175.16     46.63 o
 -14   1  19      914.92      932.04     82.86 o
 -13   1  19      746.30      830.77     47.04 o
 -12   1  19      895.82      956.48     47.14 o
 -11   1  19     2876.87     2796.34     74.09 o
 -10   1  19     3884.36     4033.32    100.63 o
  -9   1  19     1546.57     1494.49     45.09 o
  -8   1  19     4614.25     4765.53     79.49 o
  -7   1  19      304.00      302.94     19.29 o
  -6   1  19       11.55       16.01     13.00 o
  -5   1  19      780.13      738.11     26.84 o
  -4   1  19      349.56      316.28     22.31 o
  -3   1  19     4733.88     4642.03     69.51 o
  -2   1  19      936.17      852.01     24.18 o
  -1   1  19     7178.65     7324.61     98.92 o
   0   1  19     7295.43     7654.75     95.70 o
   1   1  19     3503.98     3345.93     55.73 o
   2   1  19     6372.39     6368.59     84.24 o
   3   1  19      931.24      931.01     25.16 o
   4   1  19     1511.22     1533.57     32.20 o
   5   1  19      293.07      248.68     25.66 o
   6   1  19       47.74       26.82     20.78 o
   7   1  19       70.74       69.59     22.07 o
   8   1  19       83.38       95.88     22.96 o
   9   1  19      231.64      295.07     28.76 o
  10   1  19      998.69     1017.49     47.75 o
  11   1  19      240.04      253.54     30.17 o
  12   1  19       76.21       71.78     30.31 o
  13   1  19      147.98      139.15     47.92 o
 -17   2  19       17.11      -16.00     58.22 o
 -16   2  19        1.08       -5.14     53.73 o
 -15   2  19       10.58      -38.59     38.59 o
 -14   2  19       72.10       42.91     40.97 o
 -13   2  19      122.76      116.33     47.72 o
 -12   2  19        3.48       -3.78     23.49 o
 -11   2  19      209.48      185.99     24.95 o
 -10   2  19        3.16      -18.78     18.78 o
  -9   2  19     2071.43     1997.78     55.50 o
  -8   2  19       40.38       29.23     16.25 o
  -7   2  19        4.89      -11.67     13.68 o
  -6   2  19      253.32      258.64     23.21 o
  -5   2  19       65.50       55.81     16.55 o
  -4   2  19       42.86       33.37     12.23 o
  -3   2  19      520.28      474.24     17.06 o
  -2   2  19      325.49      340.01     17.18 o
  -1   2  19      449.26      466.11     38.14 o
   0   2  19      110.48      106.14     11.47 o
   1   2  19       65.48       62.68     11.48 o
   2   2  19      450.14      475.32     19.19 o
   3   2  19      195.20      188.12     17.75 o
   4   2  19       49.24       56.92     12.76 o
   5   2  19       22.07       21.95     17.74 o
   6   2  19       12.42        1.66     17.47 o
   7   2  19      251.87      260.62     25.61 o
   8   2  19       30.27       19.14     19.88 o
   9   2  19       42.03       34.73     21.56 o
  10   2  19      551.23      514.78     35.97 o
  11   2  19       64.59       25.49     53.91 o
  12   2  19      113.42       94.40     33.57 o
  13   2  19        0.19       14.70     34.23 o
 -17   3  19       25.90       37.20     60.39 o
 -16   3  19       25.39       44.68     58.58 o
 -15   3  19      186.11      107.79     97.99 o
 -14   3  19       85.88       27.97     38.95 o
 -13   3  19      190.51      179.14     50.52 o
 -12   3  19     2069.30     2069.04     81.76 o
 -11   3  19     1023.06     1006.33     60.46 o
 -10   3  19     1919.11     1938.15     82.40 o
  -9   3  19     5927.34     5761.22    122.28 o
  -8   3  19      679.47      775.04     34.96 o
  -7   3  19     1876.36     2002.26     49.50 o
  -6   3  19     1029.09     1065.20     38.71 o
  -5   3  19      598.04      670.20     28.05 o
  -4   3  19     1645.52     1570.91     36.24 o
  -3   3  19     1002.51      983.76     28.24 o
  -2   3  19     3777.52     3573.97     59.33 o
  -1   3  19    13500.56    13626.33    172.16 o
   0   3  19     8908.09     8883.04    109.59 o
   1   3  19     2039.14     1978.44     33.20 o
   2   3  19     4241.49     4099.01     53.87 o
   3   3  19     2251.16     2220.22     37.33 o
   4   3  19      222.00      239.31     16.81 o
   5   3  19      591.34      545.79     25.73 o
   6   3  19      133.92       78.18     16.57 o
   7   3  19       37.84       52.24     19.34 o
   8   3  19      893.71      944.16     37.17 o
   9   3  19      142.33      168.04     28.16 o
  10   3  19      423.46      503.79     39.61 o
  11   3  19      234.08      231.92     71.88 o
  12   3  19       69.71       78.31     37.41 o
  13   3  19      388.84      318.35     42.09 o
 -17   4  19        3.09       16.77     60.15 o
 -16   4  19        0.64      -48.95    122.05 o
 -15   4  19        3.02        8.12     44.64 o
 -14   4  19      125.81      101.58     45.32 o
 -13   4  19        5.23       -5.49     36.65 o
 -12   4  19       12.15       22.07     29.67 o
 -11   4  19      154.57      186.00     34.37 o
 -10   4  19       49.15       74.55     28.09 o
  -9   4  19        7.13       38.08     28.51 o
  -8   4  19      171.97      164.81     31.21 o
  -7   4  19        1.13        3.88     19.15 o
  -6   4  19      365.04      349.36     25.72 o
  -5   4  19      762.40      714.66     29.32 o
  -4   4  19      615.36      587.91     23.21 o
  -3   4  19      137.50      121.69     13.35 o
  -2   4  19      547.13      522.63     20.58 o
  -1   4  19      494.44      520.74     19.60 o
   0   4  19      659.41      640.46     20.56 o
   1   4  19      645.07      681.80     23.98 o
   2   4  19      727.99      670.89     24.87 o
   3   4  19      546.48      553.76     26.01 o
   4   4  19       12.07        9.35     12.39 o
   5   4  19      169.50      136.21     18.67 o
   6   4  19      395.75      349.33     24.31 o
   7   4  19      304.73      265.38     29.40 o
   8   4  19       22.27       -0.24     26.91 o
   9   4  19       16.40      -10.69     28.13 o
  10   4  19        0.19      -28.21     28.21 o
  11   4  19        4.00       43.03     34.99 o
  12   4  19      153.49      248.67     84.57 o
  13   4  19        1.37        8.72     39.56 o
 -16   5  19       49.14      143.54     52.39 o
 -15   5  19        7.89        9.93     43.37 o
 -14   5  19      157.23       68.29     51.14 o
 -13   5  19      368.75      360.19     53.44 o
 -12   5  19      234.38      164.55     38.55 o
 -11   5  19     1963.62     1937.25    101.27 o
 -10   5  19     1471.42     1524.29     64.60 o
  -9   5  19     2449.48     2293.20     76.03 o
  -8   5  19      280.97      357.05     46.85 o
  -7   5  19     1316.99     1159.20     58.43 o
  -6   5  19     1644.27     1498.52     79.72 o
  -5   5  19     4166.14     4085.88     82.59 o
  -4   5  19      711.92      709.74     28.89 o
  -3   5  19     1942.32     1905.58     50.01 o
  -2   5  19     1074.87     1010.46     25.93 o
  -1   5  19     7071.68     6973.41     93.14 o
   0   5  19     4332.81     4291.30     61.92 o
   1   5  19      635.66      646.10     23.34 o
   2   5  19     4530.85     4293.00     67.01 o
   3   5  19     1151.98     1130.17     36.96 o
   4   5  19      102.83      111.09     17.03 o
   5   5  19      308.62      274.31     27.20 o
   6   5  19       14.06       27.06     29.07 o
   7   5  19        2.82        4.50     23.20 o
   8   5  19      463.75      486.15     37.05 o
   9   5  19      167.62      163.58     31.88 o
  10   5  19      177.67      218.03     50.32 o
  11   5  19      380.10      490.19     52.60 o
  12   5  19      268.14      253.27     45.10 o
 -16   6  19        0.57      -52.27     52.27 o
 -15   6  19      123.18       56.86     61.70 o
 -14   6  19        0.32        5.63     51.61 o
 -13   6  19      125.33      166.39     54.69 o
 -12   6  19        5.19        2.99     34.47 o
 -11   6  19       45.28       23.36     33.04 o
 -10   6  19      124.22      113.64     34.47 o
  -9   6  19      170.90      175.73     33.01 o
  -8   6  19      139.82      124.68     30.77 o
  -7   6  19     1225.11     1237.15     80.41 o
  -6   6  19        4.89       18.38     23.93 o
  -5   6  19      529.53      541.97     38.93 o
  -4   6  19      838.34      877.03     35.03 o
  -3   6  19     1878.45     1808.35     44.83 o
  -2   6  19        2.12        3.48     13.63 o
  -1   6  19      186.10      188.70     23.08 o
   0   6  19     1187.28     1190.96     34.54 o
   1   6  19      191.96      222.03     17.57 o
   2   6  19      157.43      145.77     16.86 o
   3   6  19      523.52      505.21     26.71 o
   4   6  19      773.31      797.26     37.50 o
   5   6  19      124.80      161.21     25.12 o
   6   6  19       28.62       -3.56     23.53 o
   7   6  19      159.10      142.96     29.20 o
   8   6  19        5.88      -22.62     26.54 o
   9   6  19        5.69       -0.61     31.97 o
  10   6  19        8.93      -32.29     32.29 o
  11   6  19       11.58       -3.40     35.31 o
  12   6  19        3.43       14.81     37.86 o
 -15   7  19      123.50       80.14     54.58 o
 -14   7  19       69.32       98.00     47.16 o
 -13   7  19      422.50      658.68     78.37 o
 -12   7  19      633.32      675.27     62.97 o
 -11   7  19      304.89      211.21     46.67 o
 -10   7  19      963.34      981.15     71.13 o
  -9   7  19     1311.77     1295.56     78.34 o
  -8   7  19       66.58       71.36     31.54 o
  -7   7  19     2338.36     2219.19     68.98 o
  -6   7  19       14.61      -20.02     24.46 o
  -5   7  19       77.62       56.92     26.64 o
  -4   7  19       26.13        3.56     22.56 o
  -3   7  19      123.54      120.75     23.58 o
  -2   7  19     1333.44     1284.77     35.66 o
  -1   7  19       74.80       92.37     16.29 o
   0   7  19     1778.25     1722.63     42.95 o
   1   7  19     2038.92     2078.77     51.72 o
   2   7  19     1139.33     1108.18     34.66 o
   3   7  19      585.77      552.99     39.27 o
   4   7  19       20.00       30.35     20.24 o
   5   7  19       87.42      109.88     29.31 o
   6   7  19       38.66       16.70     25.20 o
   7   7  19       21.45       25.15     27.69 o
   8   7  19      567.80      591.38     56.05 o
   9   7  19        4.48       -1.10     33.09 o
  10   7  19      287.75      298.27     42.88 o
  11   7  19      493.21      504.45     65.06 o
 -15   8  19       15.14       40.39     69.23 o
 -14   8  19       88.63       82.24     50.58 o
 -13   8  19       83.33       39.04     47.05 o
 -12   8  19      246.57       86.24     56.62 o
 -11   8  19        2.73       12.58     41.62 o
 -10   8  19      330.71      392.09     52.74 o
  -9   8  19      163.41      166.68     45.84 o
  -8   8  19      150.49      161.34     34.19 o
  -7   8  19      492.56      560.68     42.25 o
  -6   8  19      357.53      362.85     35.19 o
  -5   8  19      238.59      202.57     29.17 o
  -4   8  19     1233.19     1230.25     48.92 o
  -3   8  19      151.62      143.72     26.00 o
  -2   8  19       94.12       90.41     21.71 o
  -1   8  19        2.93       29.06     18.02 o
   0   8  19        0.04        1.61     20.09 o
   1   8  19       84.81       91.61     23.37 o
   2   8  19      190.78      174.98     24.25 o
   3   8  19        9.60       11.07     21.22 o
   4   8  19      688.41      706.06     57.95 o
   5   8  19       19.85       49.38     28.70 o
   6   8  19      284.42      291.09     37.22 o
   7   8  19      111.89       67.80     51.80 o
   8   8  19      145.13      143.76     35.77 o
   9   8  19      306.89      243.24     40.50 o
  10   8  19       24.88       48.18     36.73 o
  11   8  19       20.03       73.98     39.73 o
 -14   9  19       77.40       93.95     53.44 o
 -13   9  19       66.57      112.41     52.21 o
 -12   9  19       79.99       85.68     59.09 o
 -11   9  19      800.38      901.93     85.52 o
 -10   9  19      323.45      390.77     56.30 o
  -9   9  19      175.16      105.24     37.59 o
  -8   9  19      941.00      976.51     63.58 o
  -7   9  19      390.34      356.41     49.85 o
  -6   9  19        7.11      -21.69     30.39 o
  -5   9  19      406.53      435.94     41.38 o
  -4   9  19     1176.54     1236.95     51.30 o
  -3   9  19      131.05      141.88     43.06 o
  -2   9  19       13.48      -19.53     22.03 o
  -1   9  19      877.43      969.00    101.58 o
   0   9  19      364.31      404.45     34.56 o
   1   9  19      138.37      205.46     33.33 o
   2   9  19     2362.93     2316.56    123.58 o
   3   9  19      603.33      744.15     67.62 o
   4   9  19      245.84      243.83     34.01 o
   5   9  19      100.02      119.30     39.96 o
   6   9  19       47.42        7.56     30.83 o
   7   9  19       41.31       61.58     48.50 o
   8   9  19        1.45      -25.21     37.30 o
   9   9  19       28.17       54.60     41.54 o
  10   9  19      253.98      343.45     46.99 o
 -13  10  19       42.45       86.15     52.23 o
 -12  10  19        1.70        1.87     53.74 o
 -11  10  19       13.06      128.96     84.39 o
 -10  10  19        1.36      -41.43     41.43 o
  -9  10  19       56.19       57.50     38.63 o
  -8  10  19       31.44       -4.48     36.03 o
  -7  10  19       27.15        4.59     34.20 o
  -6  10  19      216.18      207.96     33.74 o
  -5  10  19        7.94       33.43     31.23 o
  -4  10  19       22.88       36.42     32.48 o
  -3  10  19      521.40      552.12     39.74 o
  -2  10  19       39.15       13.88     48.09 o
  -1  10  19      127.74      139.13     35.26 o
   0  10  19       19.87       29.72     26.23 o
   1  10  19       12.55       43.55     34.07 o
   2  10  19      108.39       53.63     36.17 o
   3  10  19       46.39       76.17     33.14 o
   4  10  19       54.82       75.34     31.26 o
   5  10  19       20.43       36.97     32.01 o
   6  10  19        1.42       66.12     34.68 o
   7  10  19      721.02      639.90     70.98 o
   8  10  19        2.69      -21.16     53.23 o
   9  10  19       75.60       53.66     43.11 o
 -12  11  19       75.07       44.93    123.89 o
 -11  11  19       17.51       60.80     45.73 o
 -10  11  19      563.92      642.12     72.91 o
  -9  11  19      127.86       47.51     46.63 o
  -8  11  19       21.78      -18.04     37.12 o
  -7  11  19      546.88      574.07     58.72 o
  -6  11  19       24.09       60.75     33.93 o
  -5  11  19      176.41      155.44     46.27 o
  -4  11  19       92.20      126.81     42.93 o
  -3  11  19      116.41       74.03     44.15 o
  -2  11  19       89.47       99.72     41.20 o
  -1  11  19       21.79       32.73     43.04 o
   0  11  19     1639.10     1750.96    214.89 o
   1  11  19     1178.80     1392.07     74.57 o
   2  11  19      121.18      119.91     40.37 o
   3  11  19      151.17      148.64     59.79 o
   4  11  19      418.21      388.27     75.63 o
   5  11  19       22.52       62.70     37.93 o
   6  11  19       56.43      -37.50     37.50 o
   7  11  19       37.45       24.11     42.18 o
   8  11  19       65.64      154.35     45.63 o
 -10  12  19       22.93        7.95     44.24 o
  -9  12  19      659.83      699.64     67.30 o
  -8  12  19       26.65      -18.60     61.18 o
  -7  12  19       75.89      117.83     48.75 o
  -6  12  19       39.17      -37.22     41.60 o
  -5  12  19      266.97      227.91     90.92 o
  -4  12  19       23.41       41.57     36.35 o
  -3  12  19       26.81       26.98     34.01 o
  -2  12  19       16.45       47.68     43.29 o
  -1  12  19      223.67      256.64     48.38 o
   0  12  19       79.99       78.24     61.02 o
   1  12  19       45.74      -27.67     55.49 o
   2  12  19       73.86       48.99     41.88 o
   3  12  19      360.96      361.83     73.17 o
   4  12  19       45.74       41.81     64.10 o
   5  12  19       60.86       10.30     61.02 o
   6  12  19        2.54       91.30     71.32 o
  -9  13  19        9.03      -53.80     65.79 o
  -8  13  19      250.04      307.77     58.53 o
  -7  13  19       89.91       55.85     66.79 o
  -6  13  19       23.02       -8.89     46.72 o
  -5  13  19      201.92      187.82     53.20 o
  -4  13  19      170.04      151.83     45.31 o
  -3  13  19       12.21       20.81     79.08 o
  -2  13  19      381.46      389.14     55.71 o
  -1  13  19      359.80      469.58     85.62 o
   0  13  19      538.32      515.85     85.92 o
   1  13  19      154.51      216.58     71.01 o
   3  13  19       13.48      -13.53     60.72 o
   4  13  19       22.27       22.75     62.87 o
   5  13  19      103.13       79.93     69.17 o
  -6  14  19      116.02       80.27     53.54 o
  -5  14  19      170.54      152.41     45.25 o
  -4  14  19        4.08      -53.36     85.39 o
  -3  14  19        2.68       51.78     49.02 o
  -2  14  19       76.48      -63.64     66.71 o
  -1  14  19        6.59       84.54     73.01 o
   0  14  19       69.27      -61.02     61.02 o
 -15   0  20      141.96      140.95     72.24 o
 -14   0  20       41.18       53.60     47.83 o
 -13   0  20      103.58      100.61     46.71 o
 -12   0  20     2050.05     1953.80    101.58 o
 -11   0  20      169.19      184.00     83.69 o
 -10   0  20     2763.28     2717.34    109.16 o
  -9   0  20     1551.94     1667.94     67.76 o
  -8   0  20     4592.58     4454.67    123.76 o
  -7   0  20     1493.23     1596.94     61.66 o
  -6   0  20     8023.51     7644.17    175.96 o
  -5   0  20     2173.80     2246.57     70.03 o
  -4   0  20     1459.04     1492.21     61.85 o
  -3   0  20     3886.50     3634.28    107.82 o
  -2   0  20       31.07       87.85     18.67 o
  -1   0  20       49.97       54.67     28.09 o
   0   0  20     2321.52     2177.01     74.08 o
   1   0  20     1154.98     1126.22     37.84 o
   2   0  20     1156.23      973.99     36.72 o
   3   0  20      799.92      708.74     45.08 o
   4   0  20     9614.39     9769.54    277.61 o
   5   0  20       81.89       51.37     30.02 o
   6   0  20     1547.54     1623.65     77.00 o
   7   0  20      144.53      121.36     37.06 o
   8   0  20       74.29       53.36     39.04 o
   9   0  20      120.71      100.11     44.13 o
  10   0  20        9.92       21.60     33.90 o
  11   0  20       11.47      -23.67     36.77 o
  12   0  20       39.51       -6.55     39.11 o
  13   0  20      368.79      380.75     57.00 o
 -17   1  20        3.97      -72.86     72.86 o
 -16   1  20        0.00       -3.85     51.57 o
 -15   1  20        2.24        2.91     51.31 o
 -14   1  20       97.87      138.54     42.86 o
 -13   1  20        7.05      -21.62     29.18 o
 -12   1  20      108.29       56.96     26.80 o
 -11   1  20       98.88       64.33     24.89 o
 -10   1  20      315.39      354.26     34.32 o
  -9   1  20       82.65      107.89     28.56 o
  -8   1  20        3.89        2.43     17.92 o
  -7   1  20     1086.02     1097.37     35.90 o
  -6   1  20       42.62       20.89     13.44 o
  -5   1  20      820.31      830.96     29.02 o
  -4   1  20     1066.50     1050.44     27.14 o
  -3   1  20      255.40      227.79     15.27 o
  -2   1  20       79.06      120.40     15.23 o
  -1   1  20      296.48      326.30     15.24 o
   0   1  20     1643.48     1744.59     43.69 o
   1   1  20      155.78      177.05     13.62 o
   2   1  20      115.33      134.02     13.53 o
   3   1  20      711.10      655.59     22.14 o
   4   1  20      101.02       86.24     14.43 o
   5   1  20      685.87      624.02     36.57 o
   6   1  20      433.67      424.78     32.15 o
   7   1  20       42.00       77.77     25.20 o
   8   1  20       20.19       -1.42     22.13 o
   9   1  20      108.31      144.49     28.38 o
  10   1  20        1.24       32.85     27.74 o
  11   1  20        2.04      -25.67     25.67 o
  12   1  20       36.53       33.28     29.79 o
  13   1  20        0.01       38.61     37.45 o
 -17   2  20      168.92      200.49     94.45 o
 -16   2  20      271.98      224.25     67.19 o
 -15   2  20      565.27      659.72    111.44 o
 -14   2  20       84.16       28.32     52.95 o
 -13   2  20      615.92      603.17     76.41 o
 -12   2  20      418.07      358.38     40.29 o
 -11   2  20      763.96      868.33     43.63 o
 -10   2  20     2337.95     2200.22     67.74 o
  -9   2  20       46.49       32.76     19.70 o
  -8   2  20     7586.06     7779.84    126.86 o
  -7   2  20     2054.43     1977.11     48.83 o
  -6   2  20     1320.48     1409.65     52.63 o
  -5   2  20     6524.25     6740.95    122.61 o
  -4   2  20      421.03      503.77     37.20 o
  -3   2  20      180.42      183.89     14.74 o
  -2   2  20     3112.77     3134.55     53.98 o
  -1   2  20      107.07      117.99     12.53 o
   0   2  20     4041.78     4045.02     58.10 o
   1   2  20       39.00       37.77     11.26 o
   2   2  20     7026.21     6885.87     91.12 o
   3   2  20     1436.47     1422.63     37.40 o
   4   2  20     4412.36     4277.38     68.93 o
   5   2  20      557.51      591.95     33.15 o
   6   2  20     2287.33     2351.86     59.35 o
   7   2  20       54.94       77.40     21.66 o
   8   2  20        3.87       13.02     20.07 o
   9   2  20       20.02       22.58     22.61 o
  10   2  20       77.16      131.77     28.83 o
  11   2  20        5.17      -32.93     32.93 o
  12   2  20       46.46      112.61     35.15 o
  13   2  20       40.06       10.87     35.12 o
 -17   3  20        1.73      -52.01     95.76 o
 -16   3  20        0.26      -34.61     52.75 o
 -15   3  20       35.57      -14.14     73.47 o
 -14   3  20        9.42      -22.45     55.26 o
 -13   3  20      587.68      690.60     51.88 o
 -12   3  20       30.58       67.70     31.99 o
 -11   3  20       82.02       63.06     30.25 o
 -10   3  20      295.22      361.11     37.02 o
  -9   3  20      275.77      245.48     31.04 o
  -8   3  20        2.28      -17.22     17.22 o
  -7   3  20       63.06       67.91     17.42 o
  -6   3  20      134.10       90.15     19.98 o
  -5   3  20       56.44       64.95     17.72 o
  -4   3  20        2.60      -11.92     11.92 o
  -3   3  20     2856.65     2671.81     44.66 o
  -2   3  20     1057.89     1089.65     35.11 o
  -1   3  20      649.64      761.87     23.78 o
   0   3  20     1626.37     1450.14     30.00 o
   1   3  20      334.83      347.43     17.35 o
   2   3  20       97.37      111.79     12.12 o
   3   3  20      287.71      233.79     15.03 o
   4   3  20       87.65       77.45     14.97 o
   5   3  20      129.82      122.53     18.42 o
   6   3  20       57.19       55.51     18.28 o
   7   3  20       68.58       11.00     19.32 o
   8   3  20      260.00      262.76     26.44 o
   9   3  20       30.49      -23.63     23.63 o
  10   3  20      176.24      235.14     46.00 o
  11   3  20        6.10        9.71     33.69 o
  12   3  20        9.99       -1.07     35.11 o
  13   3  20        5.26       26.26     35.57 o
 -16   4  20      500.73      539.40     85.54 o
 -15   4  20        7.12      -60.10     73.63 o
 -14   4  20       12.69       79.08     57.23 o
 -13   4  20      206.48      189.26     66.30 o
 -12   4  20      217.76      180.61     35.72 o
 -11   4  20      342.99      299.28     39.01 o
 -10   4  20      146.49      104.97     40.45 o
  -9   4  20     1675.55     1596.87     70.53 o
  -8   4  20      896.64      869.68     67.49 o
  -7   4  20     4123.27     4079.51     95.30 o
  -6   4  20      570.43      635.30     54.32 o
  -5   4  20      761.40      815.92     30.11 o
  -4   4  20     1223.14     1276.20     30.53 o
  -3   4  20       10.10       29.12     10.93 o
  -2   4  20      261.58      303.38     19.05 o
  -1   4  20        5.79       11.64     11.15 o
   0   4  20       46.74       33.69     11.51 o
   1   4  20     2572.20     2402.82     42.60 o
   2   4  20     3822.38     3590.50     59.06 o
   3   4  20     2612.29     2637.58     60.63 o
   4   4  20     4114.58     4131.22     71.30 o
   5   4  20      934.44      900.14     53.38 o
   6   4  20     2116.26     2129.57     53.19 o
   7   4  20       52.96       46.99     23.96 o
   8   4  20       32.78       19.29     25.48 o
   9   4  20        3.60        1.06     26.73 o
  10   4  20       48.00       29.41     33.60 o
  11   4  20      463.35      537.69     53.34 o
  12   4  20       23.36      -16.37     34.46 o
 -16   5  20       12.01       26.71     45.28 o
 -15   5  20       57.98       94.06     49.42 o
 -14   5  20      257.24      262.70     60.60 o
 -13   5  20      162.68      200.15     93.37 o
 -12   5  20      406.27      386.60     45.61 o
 -11   5  20       91.15      105.13     48.90 o
 -10   5  20        0.31      -10.07     26.46 o
  -9   5  20        0.14       35.08     27.69 o
  -8   5  20      401.21      464.37     44.32 o
  -7   5  20       22.70       38.23     35.48 o
  -6   5  20     2540.20     2501.91    106.27 o
  -5   5  20      683.51      602.19     31.19 o
  -4   5  20     2614.64     2623.93     54.60 o
  -3   5  20      398.70      369.36     24.10 o
  -2   5  20        2.66       -1.78     13.02 o
  -1   5  20      513.10      477.33     25.42 o
   0   5  20      462.17      451.88     23.93 o
   1   5  20      903.10      869.18     30.50 o
   2   5  20      605.38      575.26     23.70 o
   3   5  20       69.76       81.62     15.80 o
   4   5  20      133.51      140.54     18.16 o
   5   5  20      756.90      706.10     45.36 o
   6   5  20      693.72      716.74     37.72 o
   7   5  20        0.81       11.81     25.44 o
   8   5  20        0.66       71.31     27.87 o
   9   5  20       33.09       73.93     30.49 o
  10   5  20        5.76        9.82     43.06 o
  11   5  20       10.62       -5.82     34.35 o
  12   5  20       42.76      -11.16     37.63 o
 -16   6  20       76.83       53.55     51.34 o
 -15   6  20        5.47      -43.76     43.76 o
 -14   6  20      100.64      -25.80     50.23 o
 -13   6  20        3.65      -11.85     46.83 o
 -12   6  20        5.94      -35.30     35.30 o
 -11   6  20      643.26      519.63     48.09 o
 -10   6  20      788.74      818.27     53.81 o
  -9   6  20      110.97      122.73     32.19 o
  -8   6  20     2340.45     2436.19     91.57 o
  -7   6  20     3885.52     3559.72    137.53 o
  -6   6  20       48.29       51.14     26.46 o
  -5   6  20     3781.63     3708.48    100.72 o
  -4   6  20      341.43      405.89     26.07 o
  -3   6  20        2.97       11.39     15.49 o
  -2   6  20      166.58      175.35     19.97 o
  -1   6  20      286.30      250.75     19.40 o
   0   6  20      444.54      419.80     23.36 o
   1   6  20       40.51       33.33     14.75 o
   2   6  20     5482.01     5368.45     80.91 o
   3   6  20     3296.01     3269.37     74.90 o
   4   6  20      616.29      626.00     31.69 o
   5   6  20     1145.86     1182.09     77.75 o
   6   6  20      509.87      522.21     44.94 o
   7   6  20       35.71       31.43     27.00 o
   8   6  20        9.80       13.20     27.34 o
   9   6  20      136.95      117.20     34.76 o
  10   6  20       15.46       41.87     35.99 o
  11   6  20        5.66       25.37     36.45 o
  12   6  20       11.04       27.78     48.95 o
 -15   7  20      184.64      236.93     58.80 o
 -14   7  20       18.84       24.20     45.80 o
 -13   7  20       12.69       15.94     79.16 o
 -12   7  20      310.71      417.39     56.34 o
 -11   7  20       97.04      130.49     42.75 o
 -10   7  20        1.42      -11.71     31.25 o
  -9   7  20      105.23       66.22     32.91 o
  -8   7  20       25.55       20.63     33.94 o
  -7   7  20      172.21      168.20     33.37 o
  -6   7  20       80.04       68.19     27.61 o
  -5   7  20      167.78      187.58     32.31 o
  -4   7  20        9.37       25.61     21.42 o
  -3   7  20      182.61      224.07     26.38 o
  -2   7  20      162.85      136.76     21.62 o
  -1   7  20       44.32       50.25     16.92 o
   0   7  20      239.58      209.97     23.50 o
   1   7  20      442.78      398.20     24.76 o
   2   7  20      612.10      602.69     56.73 o
   3   7  20      116.76      107.67     28.75 o
   4   7  20      215.46      200.84     29.51 o
   5   7  20       21.25       -1.48     26.38 o
   6   7  20        0.35        4.17     27.48 o
   7   7  20       66.47       34.74     27.76 o
   8   7  20       22.64       17.91     29.36 o
   9   7  20       48.71       62.61     48.76 o
  10   7  20        8.29      -32.78     32.78 o
  11   7  20        2.31       -7.05     36.88 o
 -14   8  20       24.77       25.32     49.68 o
 -13   8  20      107.34      115.87     59.87 o
 -12   8  20        4.21       16.16     50.25 o
 -11   8  20      148.76      185.19     57.34 o
 -10   8  20     1382.32     1657.98     86.27 o
  -9   8  20      479.53      486.30     59.50 o
  -8   8  20      810.32      864.05     78.04 o
  -7   8  20      864.22      914.64     49.08 o
  -6   8  20      380.92      410.76     41.72 o
  -5   8  20     1507.42     1500.08     54.74 o
  -4   8  20      724.51      691.34     39.85 o
  -3   8  20       59.05       48.01     21.04 o
  -2   8  20        5.43       35.96     23.30 o
  -1   8  20        1.68        3.14     28.96 o
   0   8  20      120.90      130.61     24.23 o
   1   8  20      641.37      661.25     35.67 o
   2   8  20      908.59      948.97     35.22 o
   3   8  20     1106.09     1190.09     46.21 o
   4   8  20     2114.41     2119.49     80.58 o
   5   8  20      119.08      120.44     31.44 o
   6   8  20      318.51      371.79     60.56 o
   7   8  20        5.38       -7.34     46.12 o
   8   8  20      144.50       74.19     34.37 o
   9   8  20       11.96       73.97     36.06 o
  10   8  20        6.97        0.06     54.64 o
 -14   9  20      155.64      136.10     53.89 o
 -13   9  20       20.71      108.76     50.87 o
 -12   9  20       60.55      167.93     96.07 o
 -11   9  20        4.33       32.46     72.01 o
 -10   9  20        0.39      -39.87     52.02 o
  -9   9  20       35.88       73.01     52.42 o
  -8   9  20        3.92       10.05     34.12 o
  -7   9  20       27.95        7.52     29.05 o
  -6   9  20      167.97      143.80     31.79 o
  -5   9  20       79.74       78.06     25.05 o
  -4   9  20      107.94      141.05     32.24 o
  -3   9  20      192.50      227.62     26.78 o
  -2   9  20        4.27       26.27     28.90 o
  -1   9  20      245.30      247.77     36.08 o
   0   9  20      832.81      968.37     46.41 o
   1   9  20       40.06       58.10     24.49 o
   2   9  20      184.70      156.00     33.03 o
   3   9  20        5.79       22.00     34.32 o
   4   9  20      142.61       89.75     30.23 o
   5   9  20       16.36      -30.88     30.88 o
   6   9  20       22.41       59.33     33.70 o
   7   9  20        5.87      -27.45     35.10 o
   8   9  20      454.82      379.14     49.48 o
   9   9  20       58.27       18.93     40.30 o
  10   9  20        3.72       37.07     49.88 o
 -13  10  20       29.44       59.74     52.77 o
 -12  10  20       16.36       44.37     62.83 o
 -11  10  20       16.69        1.69     75.47 o
 -10  10  20      589.52      556.28     65.41 o
  -9  10  20       92.85       46.04     43.35 o
  -8  10  20      761.46      797.99     59.26 o
  -7  10  20       15.06       14.30     34.46 o
  -6  10  20       82.51       59.45     29.71 o
  -5  10  20      737.51      774.54     81.23 o
  -4  10  20       49.23       96.93     39.81 o
  -3  10  20        6.80       39.71     27.66 o
  -2  10  20        8.18       62.61     32.81 o
  -1  10  20       44.82      -12.86     30.81 o
   0  10  20      673.87      781.68     56.40 o
   1  10  20       16.19       35.33     45.57 o
   2  10  20      514.11      563.27     52.10 o
   3  10  20      746.23      748.78     50.08 o
   4  10  20      956.90     1109.77     67.38 o
   5  10  20      239.13      236.65     37.80 o
   6  10  20      456.23      439.73     49.28 o
   7  10  20       57.20       60.89     40.63 o
   8  10  20       58.23       71.78     42.87 o
   9  10  20       38.99       24.66     43.35 o
 -12  11  20        0.52       92.75     67.19 o
 -11  11  20       12.43       52.02     45.78 o
 -10  11  20       24.86       21.19     48.79 o
  -9  11  20       11.82      -26.84     43.61 o
  -8  11  20        1.96      -24.91     37.84 o
  -7  11  20       84.28       31.47     35.87 o
  -6  11  20      160.63      144.71     46.09 o
  -5  11  20        4.40      -31.04     39.23 o
  -4  11  20       22.17       -1.79     32.11 o
  -3  11  20        1.07      -29.66     29.66 o
  -2  11  20       51.53       89.78     75.47 o
  -1  11  20     1152.10     1294.94    146.02 o
   0  11  20      491.60      515.05     52.05 o
   1  11  20      105.71      166.86     62.87 o
   2  11  20      245.05      325.31     47.31 o
   3  11  20      220.42      296.81     69.94 o
[truncated: 249,904 more chars]
